# Supplementary material for: An anatomical and connectivity atlas of the tree shrew brain to bridge rodent and primate neuroanatomy
Source: PLoS Biol. 2026 May 4;24(5):e3003773. doi: 10.1371/journal.pbio.3003773 (PMC13138645; doi:10.1371/journal.pbio.3003773)
Supplement: S1 Data — (XLSX) [file pbio.3003773.s020.xlsx]

## Sheet: Fig 2
Region	surface areas (mm²)		Region	surface areas (mm²)		Region	surface areas (mm²)
Cortical cortex	1229.48		CA1	77.3965		I	12.7649
Cerebellar cortex	905.096		CA2	20.5104		II	17.1536
Hippocampus	241.198		CA3	51.736		III	42.797
			DG	36.6315		IV-V	135.69
			Sub	54.924		VI	81.7233
						VII	32.7709
						VIII	28.9816
						XI	51.036
						X	19.5293
						FL	50.8502
						Cop	72.3354
						Par	75.7453
						Sim	54.73
						Curs I	44.7662
						Crus II	42.2779
						PFL	141.945

## Sheet: Fig 3
	Mouse	Treeshrew	Marmoset	Macaque
Brain volume (mm³)	336.021	3251.93	9540.41	92238.5
Cortical volume (mm³)	71.0675	1063.11	4612.32	43694.8
Cerebellar volume (mm³)	39.9342	435.22	931.211	8488.25
Hippocampal volume (mm³)	16.1178	150.637	205.828	997.953
Cortical / Brain volume	0.2115	0.3269	0.4835	0.4737
Cerebellar / Brain volume	0.1188	0.1338	0.0976	0.092
Hippocampal / Brain volume	0.048	0.0463	0.0216	0.0108
Brain volume / Body weight (mm³/g)	9.6006	25.0149	23.851	11.5298
Cortical surface areas (mm²)	152.205	1229.48	2898.86	20872.4
Cerebellar pial surface areas (mm²)	134.166	905.096	1782.81	7781.76
Cerebellar contour surface areas (mm²)	79.1955	394.666	611.13	2443.5
Cerebellar-to-neocortical surface area ratio	0.8815	0.7362	0.615	0.3728
Cerebellar gyrification index	1.6941	2.2933	2.9172	3.1847
Region	Mouse	Treeshrew	Marmoset	Macaque
I-II	0.0366593	0.037236	0.0315855	0.0324836
III	0.0419459	0.0501825	0.0537354	0.0538235
IV-V	0.137216	0.141229	0.152583	0.184663
VI	0.0648183	0.12324	0.0644922	0.0419361
VII	0.0160845	0.0409079	0.0507915	0.0254149
VIII	0.0353633	0.0306565	0.0704733	0.0289886
XI	0.0675943	0.0530862	0.0497972	0.0295367
X	0.0370877	0.0323975	0.030452	0.011762
FL	0.0217211	0.0571928	0.00655469	0.022655
Cop	0.0537347	0.0930062	0.08882	0.142476
Par	0.0832125	0.077975	0.0686356	0.125116
Sim	0.110366	0.04445	0.110544	0.107639
Curs I	0.0999015	0.0434712	0.0371032	0.0855847
Crus II	0.102036	0.0475709	0.064232	0.0611301
PFL	0.0922588	0.127398	0.120201	0.0467909
Region	Mouse	Treeshrew	Marmoset	Macaque
CA1	0.341229	0.273789	0.468098	0.316799
CA2	0.0268476	0.0865185	0.102532	0.0501284
CA3	0.16261	0.20326	0.157364	0.279475
DG	0.301359	0.286678	0.118404	0.134981
Sub	0.167954	0.149755	0.153602	0.218616

## Sheet: Fig 4
SG_1	SG_2	SG_3	SG_4	SG_5	SG_6	SG_7	SG_8	Label	Ceb_ROI			Macaque FG1	Macaque SG1	Marmoset FG1	Marmoset SG1	Treeshrew SG4	Mouse FG1	Mouse SG1	Treeshrew SG1
-0.0188211	-0.0332843	0.0324587	0.00670769	0.0183914	0.0260134	0.0281345	-0.0103122	332	9		Macaque FG1	1	0.684204	0.941382	0.928996	0.795068	0.526682	0.863145	0.194942
-0.0183656	-0.0332006	0.0320867	0.00666691	0.0185898	0.0260659	0.0280585	-0.0101603	332	9		Macaque SG1	0.684204	1	0.820001	0.829252	0.760395	0.156977	0.701633	0.464076
-0.0177391	-0.0334663	0.0319197	0.00671392	0.0191404	0.0265165	0.0282548	-0.0100992	332	9		Marmoset FG1	0.941382	0.820001	1	0.979974	0.827639	0.399536	0.83399	0.192145
-0.0173875	-0.0336818	0.0318596	0.00675003	0.0195108	0.0268314	0.0284212	-0.0100704	332	9		Marmoset SG1	0.928996	0.829252	0.979974	1	0.793474	0.318081	0.774069	0.21867
-0.017324	-0.0339748	0.0320185	0.00680686	0.0197923	0.0271318	0.0286607	-0.0101181	332	9		Treeshrew SG4	0.795068	0.760395	0.827639	0.793474	1	0.403634	0.832262	0.154098
-0.0175404	-0.0346198	0.0326075	0.00694969	0.0202043	0.0276889	0.0291953	-0.0103236	332	9		Mouse FG1	0.526682	0.156977	0.399536	0.318081	0.403634	1	0.694017	0.310109
-0.0192419	-0.032309	0.0318679	0.00646632	0.0174315	0.0249222	0.027371	-0.0100582	332	9		Mouse SG1	0.863145	0.701633	0.83399	0.774069	0.832262	0.694017	1	0.320152
-0.0184615	-0.032182	0.031372	0.00643974	0.0177217	0.0250469	0.0272354	-0.00990053	332	9		Treeshrew SG1	0.194942	0.464076	0.192145	0.21867	0.154098	0.310109	0.320152	1
-0.0176774	-0.0321623	0.0309535	0.00643667	0.0181007	0.0252766	0.0271868	-0.00977027	332	9
-0.0167262	-0.0311309	0.0297523	0.0062276	0.0177189	0.0245864	0.0263005	-0.00938755	332	9
-0.0161866	-0.0312205	0.0295398	0.00624788	0.0180637	0.0248443	0.0263511	-0.00932432	332	9
-0.0161372	-0.0316866	0.029834	0.00634258	0.0184784	0.0253081	0.0267319	-0.00941944	332	9
-0.0169231	-0.0333821	0.0313963	0.00668414	0.0195033	0.0266879	0.0281584	-0.00991582	332	9
-0.0162392	-0.0320609	0.0301428	0.00641859	0.0187402	0.0256356	0.027044	-0.0095184	332	9
-0.0156325	-0.0308719	0.029023	0.00618112	0.018047	0.0246865	0.0260411	-0.00916536	332	9
-0.0152088	-0.0300379	0.0282398	0.00601546	0.017559	0.0240206	0.025338	-0.00891942	332	9
-0.0157538	-0.031122	0.0292645	0.00623836	0.018189	0.024891	0.0262537	-0.00924948	332	9
-0.0188592	-0.0312347	0.0309022	0.00623917	0.0167413	0.0240065	0.0264774	-0.00973567	332	9
-0.0180078	-0.0303812	0.0298815	0.00606827	0.0164546	0.0234567	0.0257404	-0.00941366	332	9
-0.0170091	-0.0298916	0.0290421	0.00597376	0.0165428	0.0233045	0.0252951	-0.00915424	332	9
-0.0148243	-0.0272735	0.0261468	0.00545362	0.0154408	0.0214848	0.0230498	-0.00824646	332	9
-0.0140201	-0.0268825	0.0254753	0.00537883	0.0155135	0.0213657	0.0226935	-0.00803994	332	9
-0.0144462	-0.0282659	0.0266382	0.00565735	0.0164586	0.0225596	0.0238485	-0.00840965	332	9
-0.0152829	-0.0301254	0.0283336	0.00603023	0.0175978	0.02408	0.0254124	-0.00894599	332	9
-0.0144994	-0.0286257	0.0269118	0.00573018	0.0167329	0.0228885	0.0241463	-0.00849729	332	9
-0.0138001	-0.0272516	0.0256187	0.00545541	0.0159312	0.021791	0.0229872	-0.00808931	332	9
-0.0141469	-0.0279407	0.0262681	0.00559558	0.016333	0.0223435	0.023569	-0.0082968	332	9
-0.015119	-0.0298656	0.0280816	0.00598514	0.0174556	0.0238852	0.0251936	-0.00887405	332	9
-0.0177672	-0.0292864	0.0290059	0.00584616	0.0156604	0.0224805	0.0248312	-0.00913266	332	9
-0.0167691	-0.028317	0.0278388	0.00565459	0.0153465	0.0218671	0.0239916	-0.00876812	332	9
-0.0151366	-0.0262451	0.0255975	0.00524287	0.0144256	0.0203964	0.0222186	-0.0080653	332	9
-0.013426	-0.0239955	0.0231962	0.00479587	0.0133945	0.0187801	0.0202961	-0.00731235	332	9
-0.0127376	-0.0239768	0.0228384	0.00479608	0.013721	0.018982	0.0202508	-0.00720561	332	9
-0.0126736	-0.0246534	0.0232706	0.00493389	0.0143185	0.0196528	0.0208038	-0.00734583	332	9
-0.0131455	-0.0258907	0.0243562	0.00518245	0.0151187	0.0206915	0.0218407	-0.00769002	332	9
-0.0128297	-0.0253295	0.0238128	0.00507033	0.0148063	0.0202529	0.0213659	-0.00751877	332	9
-0.0129116	-0.0254958	0.023968	0.00510366	0.0149047	0.0203867	0.0215061	-0.00756781	332	9
-0.0123153	-0.0227598	0.0217915	0.00455133	0.0129131	0.0179469	0.0192326	-0.00687328	332	9
-0.0116806	-0.0220517	0.0209875	0.00441119	0.0126363	0.0174688	0.0186233	-0.00662195	332	9
-0.0115003	-0.0221836	0.0209876	0.00443904	0.0128362	0.0176532	0.0187238	-0.00662426	332	9
-0.0113571	-0.0222967	0.0209935	0.00446284	0.0130019	0.0178076	0.0188104	-0.00662795	332	9
-0.0118729	-0.0234242	0.0220257	0.00468885	0.0136884	0.0187268	0.0197591	-0.00695439	332	9
-0.0164488	-0.0340128	0.0332018	0.00734514	0.019446	0.0276959	0.0284417	-0.0112514	495	9
-0.0167181	-0.0343051	0.0331293	0.00727284	0.0197605	0.0278294	0.0287505	-0.0110404	495	9
-0.0160074	-0.0341421	0.0333434	0.00747902	0.0196201	0.0280107	0.0285017	-0.0114476	495	9
-0.0162951	-0.034249	0.033141	0.0073622	0.0197797	0.0279567	0.0286589	-0.011185	495	9
-0.0164083	-0.0341238	0.0328171	0.00724303	0.0197674	0.0277556	0.0286033	-0.0109452	495	9
-0.0164449	-0.0338287	0.0323782	0.00710694	0.0196291	0.0274229	0.0284023	-0.0106907	495	9
-0.0165993	-0.0335853	0.0319328	0.0069521	0.0195253	0.0270879	0.0282661	-0.0103891	495	9
-0.0161878	-0.0328677	0.0313337	0.00688845	0.0190544	0.0265608	0.02768	-0.0102871	495	9
-0.0160058	-0.0322753	0.0307269	0.00679158	0.0186757	0.0260517	0.027243	-0.0100916	459	9
-0.0155462	-0.0314017	0.0299878	0.00673423	0.0180819	0.0254021	0.0265578	-0.00997501	459	9
-0.015003	-0.0304596	0.0292262	0.00668835	0.0174366	0.0247248	0.0258058	-0.0098859	459	9
-0.0144476	-0.0293568	0.0282365	0.00654593	0.0167345	0.0238702	0.0249164	-0.0096482	459	9
-0.013623	-0.0278752	0.0269723	0.00639201	0.015775	0.0227645	0.0237058	-0.00940203	459	9
-0.0130125	-0.0267895	0.0260486	0.00627842	0.0150734	0.0219562	0.0228155	-0.00922311	459	9
-0.0199085	-0.030791	0.0322648	0.00652697	0.0153038	0.0234497	0.0260337	-0.0107024	449	9
-0.0203945	-0.0312238	0.0323888	0.00646444	0.0156213	0.0236275	0.026447	-0.0105297	449	9
-0.0206811	-0.0318159	0.0329508	0.00657529	0.0159655	0.0240943	0.0269302	-0.0106984	449	9
-0.0208899	-0.0323474	0.03345	0.00668764	0.0162909	0.0245389	0.0273673	-0.0108654	449	9
-0.0208917	-0.0327854	0.0338415	0.00680303	0.0166121	0.0249711	0.0277125	-0.0110295	449	9
-0.0201672	-0.0330264	0.0342591	0.00704405	0.0168736	0.0255224	0.0277872	-0.0114408	99	9
-0.0195681	-0.0331426	0.0342605	0.00714046	0.0171589	0.0258582	0.0278246	-0.0115472	99	9
-0.0196131	-0.033327	0.0337624	0.00698041	0.0176055	0.0259281	0.0280743	-0.0111051	99	9
-0.0190673	-0.0334317	0.0331888	0.00689215	0.0181447	0.02615	0.0281923	-0.0107663	332	9
-0.0181662	-0.0336409	0.0327663	0.00690717	0.018821	0.0266235	0.0283432	-0.0105943	332	9
-0.0172828	-0.0339249	0.0328687	0.00708716	0.0193173	0.0272339	0.0284926	-0.0108033	332	9
-0.0175931	-0.0344388	0.0327271	0.00698257	0.0199175	0.0275311	0.029019	-0.0104605	332	9
-0.0174869	-0.0348314	0.0330073	0.00708754	0.0202628	0.0279541	0.0293307	-0.0105861	332	9
-0.0175261	-0.0348791	0.032929	0.00705503	0.0203491	0.0279673	0.0293897	-0.0105005	332	9
-0.0174001	-0.0346081	0.0326439	0.00699205	0.020202	0.0277426	0.0291688	-0.0103961	332	9
-0.0172269	-0.0341978	0.0322287	0.00689764	0.0199673	0.0273972	0.0288329	-0.0102452	332	9
-0.017063	-0.0338437	0.0318881	0.00682826	0.0197572	0.027109	0.0285419	-0.0101358	332	9
-0.0168455	-0.0334061	0.0314818	0.00675227	0.0194923	0.0267618	0.0281804	-0.0100178	332	9
-0.016494	-0.0327259	0.0308697	0.00665415	0.0190679	0.0262342	0.0276226	-0.00986269	459	9
-0.0160686	-0.0319868	0.0302616	0.00660166	0.0185737	0.0256966	0.0270248	-0.00977338	459	9
-0.0153611	-0.0308015	0.0293204	0.00655046	0.0177605	0.0248556	0.0260715	-0.00967799	459	9
-0.0142911	-0.0289069	0.0277162	0.00636052	0.0165307	0.0234497	0.0245201	-0.00937706	459	9
-0.0132401	-0.0271135	0.0262544	0.00623899	0.0153297	0.0221542	0.0230642	-0.00917427	459	9
-0.0124677	-0.0257916	0.0251731	0.00614547	0.0144469	0.0211969	0.02199	-0.00901932	459	9
-0.0118901	-0.0247552	0.0242819	0.00602618	0.0137844	0.0204196	0.021137	-0.00883394	459	9
-0.0199891	-0.0299453	0.0314099	0.00632667	0.0147257	0.0226412	0.0254721	-0.0103733	449	9
-0.0201263	-0.0303644	0.0316389	0.00633132	0.01506	0.0229365	0.0257914	-0.0103394	449	9
-0.0204021	-0.0307458	0.0317441	0.00628231	0.0153765	0.0231335	0.0261177	-0.0101983	449	9
-0.0206987	-0.031065	0.0318524	0.00624672	0.0156171	0.0232863	0.0264073	-0.0100925	449	9
-0.0210143	-0.0315646	0.0323268	0.00633304	0.0158898	0.0236562	0.0268291	-0.0102235	449	9
-0.0213481	-0.0321145	0.0328526	0.00643439	0.0161923	0.0240726	0.0272949	-0.0103774	449	9
-0.0215174	-0.0325191	0.0332023	0.00651101	0.0164526	0.0244049	0.0276358	-0.0104816	449	9
-0.0213863	-0.032739	0.0332786	0.00655357	0.0167058	0.0246566	0.0278117	-0.0105039	332	9
-0.0207064	-0.0330987	0.0333006	0.00666588	0.017288	0.0252361	0.0280602	-0.0105698	332	9
-0.0198632	-0.0330485	0.0328063	0.00664941	0.017683	0.0254519	0.0279879	-0.010405	332	9
-0.0193123	-0.0330555	0.0325054	0.00664511	0.0179769	0.0256303	0.027974	-0.0103022	332	9
-0.0174818	-0.0345341	0.0325018	0.00692708	0.0201707	0.0276227	0.0291249	-0.0102822	332	9
-0.0173297	-0.0342485	0.0322155	0.00686543	0.0200145	0.0273944	0.0288856	-0.0101854	332	9
-0.0169856	-0.033563	0.0315615	0.00672568	0.0196174	0.026844	0.0283099	-0.00997454	332	9
-0.0165504	-0.0327047	0.0307572	0.00655884	0.0191124	0.0261596	0.0275884	-0.00972534	332	9
-0.0159881	-0.0316043	0.029733	0.00635064	0.018461	0.025286	0.026664	-0.00941467	332	9
-0.0157188	-0.0311357	0.029343	0.00631064	0.0181524	0.0249425	0.0262818	-0.00935007	459	9
-0.0154164	-0.0306692	0.0290083	0.00632727	0.017809	0.0246336	0.0259147	-0.00936425	459	9
-0.0148075	-0.0296329	0.0281661	0.00625978	0.0171132	0.0238865	0.025074	-0.00925083	459	9
-0.0139567	-0.0280913	0.026827	0.00606786	0.016137	0.0227219	0.0238016	-0.00895516	459	9
-0.0133107	-0.0270669	0.0260635	0.00607404	0.0154024	0.022026	0.0229879	-0.00894429	459	9
-0.0125591	-0.0258233	0.0250853	0.00602738	0.0145454	0.0211496	0.0219872	-0.0088559	459	9
-0.0118893	-0.0246743	0.0241429	0.00594339	0.0137798	0.020316	0.0210529	-0.00871747	459	9
-0.0196656	-0.0293065	0.0305021	0.00608246	0.0144959	0.0220609	0.0249511	-0.00992296	449	9
-0.0200357	-0.0299486	0.0308755	0.00609063	0.0149612	0.0224755	0.0254796	-0.0098755	449	9
-0.0203463	-0.0304519	0.0312128	0.00611537	0.015301	0.0228079	0.0258995	-0.00987729	449	9
-0.0205828	-0.030802	0.0314942	0.00615214	0.0155116	0.0230473	0.0261974	-0.00991983	449	9
-0.0209373	-0.0313459	0.032025	0.00625175	0.0157994	0.0234511	0.0266594	-0.0100745	449	9
-0.0212124	-0.0318276	0.03249	0.00634643	0.016067	0.0238252	0.027067	-0.0102189	449	9
-0.0211957	-0.0319418	0.0325567	0.00636865	0.0161724	0.0239398	0.0271604	-0.0102391	332	9
-0.020909	-0.0316945	0.0322387	0.00631869	0.0161103	0.023793	0.0269455	-0.0101382	332	9
-0.0205493	-0.0317219	0.0320835	0.00632823	0.0163089	0.0239351	0.0269514	-0.0100953	332	9
-0.019606	-0.0314012	0.0313925	0.00626918	0.0165086	0.0239283	0.0266465	-0.00988516	332	9
-0.0130935	-0.0258579	0.0243082	0.00517653	0.0151167	0.0206768	0.0218116	-0.00767565	332	9
-0.0132666	-0.0262009	0.0246315	0.00524614	0.0153167	0.0209517	0.0221012	-0.00777877	332	9
-0.0144762	-0.0286068	0.0269067	0.00574207	0.016714	0.0228839	0.024134	-0.00851277	332	9
-0.014724	-0.0291735	0.0275008	0.00592053	0.0170035	0.0233749	0.0246275	-0.00877122	459	9
-0.0144886	-0.0288382	0.0272883	0.00596227	0.0167375	0.0231703	0.0243707	-0.00882278	459	9
-0.0141067	-0.0282141	0.026805	0.0059468	0.0163023	0.0227351	0.0238704	-0.00878945	459	9
-0.0134937	-0.0270869	0.0258114	0.00579109	0.0155984	0.0218746	0.0229363	-0.00855195	459	9
-0.0129389	-0.0261899	0.0251257	0.00577849	0.0149667	0.0212547	0.0222195	-0.00851742	459	9
-0.0123576	-0.0253001	0.024494	0.00581731	0.0143071	0.0206697	0.0215207	-0.00855439	459	9
-0.0118942	-0.0245705	0.0239554	0.00582723	0.0137805	0.0201774	0.0209426	-0.00855428	459	9
-0.019175	-0.0285586	0.0296955	0.00591433	0.0141362	0.0214866	0.0243169	-0.00964264	449	9
-0.0191814	-0.0286263	0.0295086	0.00581844	0.0142954	0.0214737	0.024362	-0.00943301	449	9
-0.0194207	-0.0290341	0.0297053	0.0058058	0.0146082	0.0217242	0.0246983	-0.00936532	449	9
-0.0199368	-0.0298178	0.0304621	0.00594352	0.015025	0.0223	0.0253628	-0.00957774	449	9
-0.020274	-0.0303384	0.0309834	0.00604508	0.0152949	0.0226913	0.0258049	-0.00973862	449	9
-0.0203671	-0.0305215	0.0311547	0.00608133	0.0154022	0.0228373	0.0259594	-0.00979215	332	9
-0.0201215	-0.0302894	0.0308721	0.00603555	0.0153303	0.0226926	0.0257581	-0.00970399	332	9
-0.0196571	-0.029864	0.0303474	0.00595182	0.0152054	0.0224319	0.0253884	-0.00954056	332	9
-0.0189175	-0.029281	0.0295768	0.00583776	0.0150852	0.0221077	0.0248772	-0.00930143	332	9
-0.0181069	-0.0286606	0.0287447	0.00571645	0.0149692	0.0217701	0.0243322	-0.00904325	332	9
-0.016238	-0.0265446	0.0263551	0.0052973	0.0141289	0.0203327	0.0225127	-0.00829576	332	9
-0.0142645	-0.0242562	0.0237955	0.00484396	0.0131959	0.018763	0.0205469	-0.00749507	332	9
-0.0129946	-0.0228821	0.022216	0.00457222	0.0126777	0.0178475	0.0193627	-0.00700162	332	9
-0.0118503	-0.0233939	0.0219936	0.00468285	0.0136744	0.018705	0.0197333	-0.00694434	332	9
-0.0121732	-0.0240387	0.022598	0.00481197	0.0140531	0.0192217	0.0202769	-0.00713523	332	9
-0.0120749	-0.0238464	0.0224173	0.00477389	0.0139408	0.0190684	0.0201149	-0.00707861	332	9
-0.0126183	-0.0249235	0.0234329	0.00499277	0.0145683	0.0199316	0.0210242	-0.00740285	229	9
-0.0135436	-0.0267786	0.0251988	0.00538744	0.0156379	0.0214286	0.0225945	-0.00798586	229	9
-0.0137411	-0.0272521	0.0257102	0.00555244	0.0158696	0.0218482	0.0230107	-0.00822385	229	9
-0.0134599	-0.0268663	0.0254821	0.00561776	0.0155524	0.0216228	0.0227193	-0.00830719	229	9
-0.0126159	-0.0254433	0.0243377	0.00553776	0.0145889	0.0206045	0.0215679	-0.00816913	459	9
-0.0123596	-0.0250774	0.024105	0.00558239	0.0142993	0.0203807	0.0212875	-0.00822412	459	9
-0.0166045	-0.0242956	0.0271382	0.00583231	0.0111084	0.0187424	0.0207795	-0.00989735	449	9
-0.0173049	-0.0254898	0.0277224	0.00579882	0.0120211	0.0194782	0.0217641	-0.00970656	449	9
-0.0180904	-0.0267879	0.0285143	0.00582938	0.0129364	0.0203169	0.0228421	-0.00964084	449	9
-0.0183067	-0.0272612	0.0283494	0.00564681	0.013492	0.0205105	0.0232128	-0.0092071	449	9
-0.0177769	-0.0265612	0.027234	0.00533632	0.013335	0.0198881	0.0225978	-0.00862059	449	9
-0.0174721	-0.0261247	0.0267045	0.00521362	0.013156	0.019541	0.0222225	-0.00840487	449	9
-0.0180046	-0.0269245	0.0275064	0.00536655	0.0135665	0.0201354	0.0229021	-0.00864804	449	9
-0.0183639	-0.0274652	0.0280532	0.00547228	0.0138419	0.020539	0.0233616	-0.00881716	449	9
-0.0185798	-0.0277984	0.0283894	0.00553839	0.0140136	0.0207902	0.0236447	-0.00892244	449	9
-0.0182964	-0.0274367	0.0279991	0.00546652	0.013852	0.0205329	0.0233353	-0.00880006	332	9
-0.018374	-0.0277164	0.0282298	0.00552288	0.0140473	0.020777	0.0235684	-0.00887351	332	9
-0.017843	-0.0272477	0.0276421	0.00543077	0.0139192	0.020496	0.0231603	-0.00869062	332	9
-0.0166452	-0.0261237	0.0262703	0.00520943	0.0135745	0.019798	0.0221847	-0.00826328	332	9
-0.014491	-0.0237994	0.0235955	0.00474984	0.0127013	0.0182515	0.0201815	-0.00742771	332	9
-0.0128542	-0.0222202	0.0216914	0.0044386	0.0121941	0.0172561	0.0188129	-0.0068342	332	9
-0.0118246	-0.0215918	0.0207441	0.00431696	0.0121802	0.0169808	0.0182519	-0.00654164	332	9
-0.0108017	-0.0205975	0.019549	0.00412093	0.011857	0.0163515	0.0173904	-0.00616907	332	9
-0.0105678	-0.0205638	0.0194087	0.00411545	0.011945	0.0163938	0.0173526	-0.00612675	332	9
-0.0101884	-0.0199997	0.0188314	0.00400308	0.0116618	0.0159727	0.0168727	-0.00594535	332	9
-0.0106781	-0.0210695	0.019811	0.00421752	0.0123131	0.0168447	0.0177728	-0.00625512	332	9
-0.0106636	-0.0210583	0.0197961	0.00421539	0.0123109	0.0168386	0.0177629	-0.00625057	332	9
-0.0110175	-0.0217585	0.0204546	0.00435605	0.01272	0.0173989	0.0183537	-0.00645904	229	9
-0.011493	-0.0227006	0.0213428	0.00454734	0.0132691	0.0181538	0.019149	-0.00674243	229	9
-0.0123325	-0.0243692	0.0229198	0.00489031	0.0142389	0.0194933	0.0205587	-0.00725012	229	9
-0.0129661	-0.0256605	0.0241655	0.00518247	0.0149721	0.0205455	0.0216559	-0.00768015	229	9
-0.0131328	-0.0261304	0.024719	0.00539494	0.0151708	0.0209904	0.0220806	-0.00798395	229	9
-0.0128683	-0.0257814	0.0245283	0.00547063	0.0148732	0.0207961	0.0218209	-0.00808238	229	9
-0.014956	-0.0216646	0.0251678	0.00561434	0.0094318	0.0169522	0.0185767	-0.00970052	76	9
-0.015534	-0.0226466	0.0256619	0.0055926	0.0101756	0.0175607	0.019387	-0.0095559	449	9
-0.0159366	-0.0234543	0.0255964	0.00537323	0.0110182	0.0179445	0.0200304	-0.00901073	449	9
-0.0165122	-0.0245118	0.025825	0.00522026	0.0119676	0.0185248	0.0208882	-0.00858093	449	9
-0.0159493	-0.0238084	0.0245068	0.00482395	0.0119064	0.0178505	0.0202605	-0.00781323	449	9
-0.0155376	-0.0232277	0.0237622	0.00464362	0.0116877	0.0173788	0.0197591	-0.00749007	449	9
-0.0159593	-0.0238646	0.0243856	0.0047589	0.012022	0.0178483	0.0202996	-0.00766998	449	9
-0.0158866	-0.0237578	0.0242691	0.00473448	0.0119719	0.0177667	0.0202083	-0.00762902	449	9
-0.0161677	-0.0241821	0.0246992	0.00481809	0.0121879	0.0180842	0.020569	-0.00776291	449	9
-0.01638	-0.0245153	0.0250338	0.00488433	0.0123612	0.0183365	0.020852	-0.00786787	332	9
-0.0162515	-0.024362	0.024864	0.00485389	0.012297	0.0182302	0.0207204	-0.00781469	332	9
-0.0165622	-0.0249111	0.0253966	0.0049636	0.0126017	0.0186588	0.021185	-0.00798253	332	9
-0.0164366	-0.0249295	0.0253463	0.00496807	0.0126795	0.0187166	0.0211947	-0.00796787	332	9
-0.0157181	-0.0242499	0.0245197	0.0048342	0.0124682	0.0182927	0.0206051	-0.00771034	332	9
-0.0142028	-0.0226485	0.0226613	0.00451774	0.011882	0.0172371	0.0192235	-0.00713001	332	9
-0.0127205	-0.0213139	0.0210024	0.00425528	0.0115025	0.0164274	0.0180626	-0.00661367	332	9
-0.0114076	-0.0201616	0.0195536	0.00402886	0.0111913	0.015739	0.0170588	-0.00616291	332	9
-0.0103563	-0.0192823	0.0184233	0.00385639	0.0109785	0.0152295	0.0162907	-0.0058116	332	9
-0.0097078	-0.0188149	0.0177774	0.00376522	0.0109099	0.0149872	0.0158785	-0.00561147	332	9
-0.00936101	-0.018421	0.0173333	0.00368722	0.0107528	0.0147192	0.0155398	-0.00547258	332	9
-0.00935353	-0.0184645	0.0173594	0.0036961	0.0107928	0.0147634	0.0155752	-0.0054811	332	9
-0.00934781	-0.0184605	0.0173539	0.00369544	0.0107923	0.0147615	0.0155717	-0.00547954	229	9
-0.0104263	-0.0205923	0.0193596	0.00412393	0.0120375	0.0164672	0.0173703	-0.00611472	229	9
-0.0113611	-0.0224453	0.0211069	0.00450056	0.0131171	0.0179522	0.0189347	-0.00667265	229	9
-0.0120691	-0.0238646	0.0224579	0.00480247	0.0139354	0.0190975	0.0201362	-0.00711863	229	9
-0.0127887	-0.0253508	0.0239066	0.00515465	0.0147691	0.0203178	0.0214028	-0.00763564	229	9
-0.0131873	-0.0262441	0.0248305	0.00542262	0.0152341	0.0210841	0.0221776	-0.00802453	229	9
-0.0146983	-0.0212745	0.02479	0.00554543	0.00922513	0.0166656	0.0182459	-0.00959393	76	9
-0.0144896	-0.0210408	0.0242118	0.00535388	0.00927337	0.0164069	0.0180305	-0.0092122	76	9
-0.0145014	-0.0212539	0.0235832	0.00503491	0.00979461	0.0163569	0.0181702	-0.00851606	76	9
-0.0145381	-0.0215145	0.0229588	0.00470651	0.0103615	0.0163316	0.0183482	-0.0077952	76	9
-0.014133	-0.0210529	0.0218623	0.00434759	0.0104346	0.0158319	0.017925	-0.00708229	76	9
-0.0131773	-0.0196881	0.0201898	0.00395672	0.00988295	0.0147425	0.0167505	-0.00639254	76	9
-0.0135222	-0.0202195	0.0206645	0.00403356	0.010184	0.0151231	0.0171991	-0.00650171	449	9
-0.013885	-0.0207645	0.0212111	0.00413785	0.0104636	0.0155281	0.0176623	-0.00666757	449	9
-0.0145365	-0.0217445	0.0222086	0.00433239	0.0109601	0.0162617	0.0184956	-0.0069801	145	9
-0.0149334	-0.0223633	0.0228319	0.00445562	0.0112804	0.0167297	0.0190211	-0.00717593	145	9
-0.0150867	-0.022664	0.023115	0.00451576	0.0114558	0.0169697	0.0192748	-0.00726525	145	9
-0.0151125	-0.0228356	0.0232457	0.00455046	0.0115865	0.0171265	0.0194169	-0.00730705	145	9
-0.0147424	-0.0225645	0.0228741	0.00449754	0.0115437	0.016984	0.0191781	-0.00719187	145	9
-0.0140477	-0.0219014	0.0220709	0.00436689	0.0113343	0.0165684	0.0186031	-0.00694156	145	9
-0.0133344	-0.0212413	0.0212604	0.00423697	0.0111369	0.0161617	0.0180298	-0.00668913	145	9
-0.0125487	-0.0205236	0.0203741	0.00409576	0.0109271	0.0157227	0.017406	-0.00641316	145	9
-0.0114283	-0.0195308	0.0191311	0.00390061	0.0106536	0.015126	0.0165416	-0.00602638	145	9
-0.0102647	-0.0185211	0.017855	0.00370229	0.0103874	0.0145269	0.0156614	-0.00562946	145	9
-0.00938448	-0.0177715	0.0168993	0.00355515	0.010198	0.0140874	0.0150073	-0.00533232	145	9
-0.00886785	-0.0172941	0.0163128	0.0034612	0.0100555	0.0137935	0.0145927	-0.00514966	145	9
-0.00867581	-0.0170959	0.0160805	0.00342205	0.00998515	0.0136642	0.0144214	-0.00507716	145	9
-0.00867331	-0.0171238	0.0160984	0.00342775	0.0100097	0.0136919	0.0144443	-0.00508298	229	9
-0.0140318	-0.020454	0.0231887	0.005056	0.00918488	0.0158633	0.0175106	-0.008641	76	9
-0.0136483	-0.0199501	0.0223726	0.00482689	0.00907829	0.0154119	0.0170671	-0.00820697	76	9
-0.0139571	-0.0295869	0.0290312	0.00699951	0.0166585	0.0244245	0.0250493	-0.0104194	459	9
-0.0136822	-0.0287538	0.0281809	0.00685149	0.0161369	0.0237113	0.0244204	-0.010138	459	9
-0.0129954	-0.0271387	0.0266147	0.006564	0.0151481	0.0223847	0.0231335	-0.00965039	459	9
-0.0120849	-0.0253293	0.0249521	0.00626843	0.0140409	0.0209599	0.0216433	-0.00918839	459	9
-0.0112782	-0.0237274	0.0234525	0.00596176	0.0130936	0.0196824	0.020301	-0.00872742	459	9
-0.010677	-0.0225058	0.02228	0.00569375	0.012394	0.0186906	0.0192664	-0.00833086	459	9
-0.0118098	-0.0311774	0.0353209	0.00878452	0.0162332	0.0273888	0.0249861	-0.0148173	99	9
-0.0121622	-0.0317262	0.0348162	0.0085981	0.0170068	0.0276649	0.0256269	-0.0142235	99	9
-0.0138188	-0.0327954	0.0340808	0.00809964	0.0182011	0.027831	0.0269161	-0.0129608	495	9
-0.0138919	-0.0332416	0.0340362	0.00809618	0.0187037	0.0281927	0.0273593	-0.012807	495	9
-0.013161	-0.0330355	0.0341237	0.00827874	0.0185694	0.0283317	0.0270947	-0.0131493	495	9
-0.0133122	-0.0328569	0.0336663	0.00811619	0.0185473	0.0280517	0.027016	-0.012819	495	9
-0.0135468	-0.0325359	0.0330127	0.00787906	0.0184387	0.0275856	0.026844	-0.0123573	495	9
-0.0140197	-0.0322872	0.0323004	0.00758767	0.0183866	0.0270793	0.026778	-0.0117725	495	9
-0.0143948	-0.0320702	0.0317277	0.00737073	0.0183177	0.0266651	0.0267208	-0.0113223	495	9
-0.0145651	-0.0319122	0.0314035	0.00727264	0.0182383	0.0264229	0.0266639	-0.0111032	495	9
-0.0146941	-0.0316852	0.0310288	0.00717828	0.0181068	0.0261343	0.026555	-0.0108864	495	9
-0.0147663	-0.0312885	0.0304941	0.00707444	0.017854	0.0257081	0.0263279	-0.0106365	495	9
-0.0143822	-0.0303909	0.0296936	0.00702532	0.0172243	0.0250119	0.0256674	-0.0104946	459	9
-0.014305	-0.029492	0.0285797	0.00673865	0.0167229	0.0241158	0.0250212	-0.00996054	459	9
-0.0136644	-0.0281286	0.0273165	0.00653839	0.0158659	0.0230337	0.0239295	-0.00962116	459	9
-0.0125612	-0.0260646	0.0254971	0.00626988	0.0145621	0.0214569	0.0222358	-0.00919821	459	9
-0.0115229	-0.0241634	0.02383	0.00601759	0.013368	0.0200109	0.0206635	-0.0088113	459	9
-0.0107252	-0.0225858	0.0223455	0.00570076	0.0124462	0.0187485	0.0193327	-0.00834127	459	9
-0.0183899	-0.0297036	0.0328615	0.00709746	0.0141621	0.0233502	0.0249348	-0.0120028	449	9
-0.0170464	-0.0295931	0.0333401	0.00740295	0.0141284	0.0237898	0.0245375	-0.01264	449	9
-0.0178166	-0.0302501	0.0331432	0.00713777	0.0147778	0.0239383	0.0251676	-0.0120197	449	9
-0.0177752	-0.0307032	0.0336099	0.00725222	0.0150839	0.0243773	0.0254732	-0.0122081	99	9
-0.0178905	-0.0312454	0.0341807	0.00739378	0.0154086	0.0248697	0.0258893	-0.0124385	99	9
-0.0177348	-0.0316552	0.0347163	0.00757628	0.0156653	0.0253573	0.0261656	-0.0127538	99	9
-0.0168593	-0.0317351	0.035236	0.00787409	0.015725	0.0258431	0.0260586	-0.0133261	99	9
-0.0151664	-0.0314343	0.035743	0.00830304	0.0155507	0.0263207	0.0255079	-0.014194	99	9
-0.0160732	-0.031958	0.0353492	0.00803994	0.0161217	0.0263629	0.0261596	-0.0135361	99	9
-0.0166107	-0.0323783	0.0348739	0.00781175	0.0167045	0.0264492	0.026685	-0.012933	99	9
-0.0168914	-0.0327325	0.0342539	0.00758087	0.0173451	0.0265582	0.0271405	-0.0122995	99	9
-0.0165698	-0.0329799	0.0337332	0.00747935	0.0179621	0.0268265	0.0274134	-0.0119152	99	9
-0.0162622	-0.0332706	0.0334267	0.00744399	0.0185189	0.0271591	0.0276984	-0.0116811	99	9
-0.0121155	-0.0251981	0.024696	0.0061122	0.014045	0.0207723	0.0215098	-0.00896193	459	9
-0.0115943	-0.0242423	0.0238561	0.00598312	0.0134462	0.0200442	0.0207185	-0.0087645	459	9
-0.0108627	-0.0228405	0.0225723	0.00573877	0.0126034	0.0189444	0.0195448	-0.00839856	459	9
-0.0193073	-0.0282926	0.0322793	0.00708806	0.0126356	0.0220299	0.0241986	-0.0121503	449	9
-0.0195102	-0.0290293	0.0322557	0.00691275	0.0134252	0.0224358	0.0247457	-0.0117029	449	9
-0.0193589	-0.0296358	0.0323826	0.00684966	0.0140818	0.0229004	0.0251202	-0.0115014	449	9
-0.0195271	-0.0301476	0.0321945	0.0066516	0.014702	0.0231251	0.0255049	-0.0110301	449	9
-0.0195945	-0.0304744	0.032244	0.00660117	0.0150303	0.0233288	0.0257428	-0.010889	449	9
-0.0114127	-0.0238528	0.0234654	0.00587938	0.013235	0.0197177	0.0203839	-0.00861299	459	9
-0.0109173	-0.0229333	0.0226475	0.00574464	0.0126657	0.0190111	0.01962	-0.00840841	459	9
-0.0187391	-0.0270525	0.0320231	0.00726676	0.0114924	0.0213234	0.0232189	-0.0126545	449	9
-0.0190189	-0.0276614	0.0318485	0.00704814	0.0121898	0.0215829	0.0236967	-0.0121308	449	9
-0.0194031	-0.0284963	0.0316402	0.00676188	0.0131318	0.0219477	0.0243524	-0.0114412	449	9
-0.0197354	-0.029284	0.0313211	0.00644006	0.0140831	0.0222647	0.0249622	-0.010681	449	9
-0.0121383	-0.024772	0.0239222	0.00563178	0.0140497	0.0202009	0.0210562	-0.00828687	459	9
-0.0115663	-0.0238629	0.0232424	0.00563503	0.0133992	0.019582	0.0203336	-0.00827407	459	9
-0.0112777	-0.0235037	0.0230716	0.00574006	0.0130755	0.0193979	0.0200728	-0.00841289	459	9
-0.0109699	-0.0230002	0.0226807	0.00572684	0.0127249	0.0190463	0.019669	-0.00838483	459	9
-0.018359	-0.0265156	0.0311836	0.00703416	0.0113587	0.0208433	0.0227538	-0.0122167	449	9
-0.0187858	-0.0274763	0.0307711	0.00663033	0.0125246	0.0212172	0.0235025	-0.011266	449	9
-0.0191382	-0.028261	0.0304545	0.00630915	0.0134668	0.0215274	0.0241153	-0.0105077	449	9
-0.0192638	-0.0286149	0.0300931	0.00607089	0.0139986	0.0216132	0.0243811	-0.00996816	449	9
-0.0124732	-0.0252426	0.0242132	0.00556559	0.0144279	0.0204836	0.0214149	-0.00820394	229	9
-0.0117981	-0.0241096	0.0233071	0.0055072	0.0136573	0.0196759	0.0204994	-0.00810137	459	9
-0.0113706	-0.0234892	0.0229009	0.00557083	0.0131739	0.0192893	0.0200209	-0.00817771	459	9
-0.0164522	-0.0236936	0.0281438	0.00640448	0.0100124	0.0186928	0.0203468	-0.0111682	449	9
-0.0175427	-0.0255404	0.0290956	0.00637327	0.0114003	0.0198428	0.0218719	-0.0109167	449	9
-0.0183564	-0.0270312	0.0294344	0.00616472	0.0127306	0.020665	0.0230818	-0.0103257	449	9
-0.0186478	-0.027583	0.0294976	0.00606095	0.0132535	0.020954	0.0235266	-0.0100508	449	9
-0.0187615	-0.0278285	0.0294222	0.00597058	0.0135368	0.021057	0.0237194	-0.009835	449	9
-0.0133164	-0.026624	0.0252869	0.00560378	0.0153886	0.0214492	0.0225232	-0.00828319	229	9
-0.0130368	-0.0261433	0.0248917	0.00556759	0.015069	0.0210998	0.022132	-0.00822382	229	9
-0.0154444	-0.0223101	0.026195	0.00590004	0.00957724	0.0175258	0.0191438	-0.0102401	449	9
-0.0163467	-0.0237388	0.027311	0.00603808	0.0104651	0.0185093	0.0203422	-0.0103886	449	9
-0.00874655	-0.0172733	0.0162381	0.00345798	0.0100981	0.0138123	0.0145703	-0.00512742	229	9
-0.00945528	-0.0186748	0.0175571	0.0037401	0.0109164	0.0149339	0.0157529	-0.00554559	229	9
-0.010912	-0.0215657	0.0202859	0.0043307	0.0125988	0.0172525	0.0181942	-0.0064202	229	9
-0.0123301	-0.0244323	0.0230331	0.00496008	0.014239	0.0195771	0.0206255	-0.00734816	229	9
-0.013158	-0.0261683	0.024745	0.00539232	0.0151994	0.0210147	0.0221101	-0.00798105	229	9
-0.0135723	-0.0271065	0.0257222	0.00568103	0.0156831	0.0218237	0.0229255	-0.00839957	229	9
-0.0146132	-0.021075	0.0248988	0.00563915	0.00897172	0.0165936	0.0180915	-0.00981223	76	9
-0.0139095	-0.0200772	0.0236432	0.0053394	0.00858449	0.015789	0.0172312	-0.00927836	76	9
-0.0131921	-0.0193971	0.0212484	0.00447781	0.00907321	0.0148601	0.0165694	-0.00752406	76	9
-0.0129389	-0.0192057	0.0202421	0.0040934	0.00937322	0.0145165	0.0163668	-0.00673014	76	9
-0.0126028	-0.0187879	0.0194469	0.00385275	0.00934295	0.014113	0.0159935	-0.00626305	76	9
-0.0121741	-0.0181762	0.0186933	0.00367578	0.00909762	0.0136236	0.0154668	-0.00595023	76	9
-0.0119705	-0.0178926	0.0183139	0.00358099	0.00899856	0.0133893	0.0152212	-0.00577817	76	9
-0.0123824	-0.0185161	0.0189197	0.00369205	0.00932793	0.013848	0.01575	-0.0059504	145	9
-0.0130855	-0.0195697	0.0199898	0.0038995	0.00986207	0.0146347	0.0166459	-0.00628332	145	9
-0.0137495	-0.0205739	0.0210108	0.00409912	0.0103722	0.0153876	0.0174996	-0.0066036	145	9
-0.0141085	-0.0211418	0.0215801	0.00421226	0.0106689	0.0158188	0.0179818	-0.00678254	145	9
-0.0138777	-0.0208823	0.0212864	0.00416085	0.0105666	0.015643	0.0177585	-0.00669065	145	9
-0.0140794	-0.0213697	0.0217219	0.0042587	0.0108741	0.0160472	0.0181677	-0.0068286	145	9
-0.0135718	-0.0209289	0.021165	0.0041721	0.0107576	0.0157855	0.0177835	-0.00665537	145	9
-0.0127368	-0.0202531	0.0202827	0.0040397	0.0106074	0.0154025	0.017192	-0.00638132	145	9
-0.011605	-0.0192622	0.0190354	0.00384501	0.0103412	0.0148114	0.0163287	-0.00599329	145	9
-0.0105651	-0.0184052	0.017926	0.00367698	0.0101413	0.0143196	0.0155793	-0.00564858	145	9
-0.0096295	-0.0176273	0.0169233	0.00352443	0.00995569	0.0138706	0.0148995	-0.00533695	145	9
-0.0088904	-0.0169745	0.0161048	0.00339615	0.00977706	0.013479	0.0143311	-0.00508229	145	9
-0.00846031	-0.0165454	0.0155947	0.00331148	0.00963187	0.0132038	0.0139598	-0.00492318	145	9
-0.00834729	-0.0164619	0.0154808	0.00329521	0.00961826	0.0131597	0.0138864	-0.00488789	145	9
-0.0084814	-0.0167475	0.0157441	0.0033525	0.00979042	0.0133915	0.0141268	-0.00497119	229	9
-0.0135654	-0.0197013	0.022659	0.00500817	0.00868858	0.0153595	0.016882	-0.00861542	76	9
-0.0130657	-0.0190521	0.0215714	0.00469753	0.00856897	0.0147691	0.016309	-0.00802352	76	9
-0.0119218	-0.0178145	0.0182499	0.00357165	0.00895137	0.0133342	0.0151554	-0.00576677	76	9
-0.011891	-0.0177779	0.0181759	0.00354901	0.00895089	0.0132981	0.0151225	-0.00572227	145	9
-0.0122548	-0.0183259	0.0187232	0.00365311	0.00923335	0.0137052	0.0155881	-0.00588723	145	9
-0.0128337	-0.0191999	0.0196094	0.00382557	0.00967814	0.0143593	0.016331	-0.00616347	145	9
-0.0133508	-0.0199964	0.0204146	0.00398408	0.0100876	0.0149598	0.0170079	-0.00641625	145	9
-0.0136331	-0.0204472	0.0208653	0.00407393	0.0103243	0.0153029	0.0173904	-0.00655797	145	9
-0.0101957	-0.0215456	0.0213643	0.0054858	0.0118432	0.017915	0.0184507	-0.00802521	459	9
-0.00959046	-0.0202692	0.0201034	0.00516848	0.0111361	0.0168566	0.017361	-0.00755858	459	9
0.00943363	-0.0244901	0.044318	0.0149442	0.00939966	0.0312273	0.0149664	-0.0285173	99	9
0.00781327	-0.0249353	0.043405	0.0144476	0.00991572	0.0308663	0.0157317	-0.0273717	99	9
0.00946973	-0.0249334	0.0442638	0.015058	0.00983442	0.0316778	0.0154621	-0.0285086	99	9
0.00711243	-0.0257004	0.042979	0.0143578	0.0106952	0.0312667	0.0166857	-0.026851	99	9
0.00480541	-0.0267413	0.0419072	0.0137599	0.0117563	0.0311573	0.0181446	-0.0253226	99	9
0.00268679	-0.0278444	0.0410962	0.013263	0.0128187	0.0312089	0.0195948	-0.0240064	99	9
0.000664215	-0.0289185	0.0404062	0.0127932	0.0138359	0.0312779	0.0209724	-0.0227817	495	9
-0.0006925	-0.0296763	0.0399739	0.0124883	0.0145461	0.0313612	0.0219271	-0.0219733	495	9
-0.0013569	-0.0299435	0.0395952	0.0122959	0.0148479	0.0312912	0.0223282	-0.0214895	495	9
-0.00173356	-0.0298201	0.0390346	0.0120795	0.0148723	0.0309616	0.0223516	-0.0210278	495	9
-0.00227803	-0.0295483	0.0382038	0.0117421	0.0148298	0.0303914	0.0222908	-0.0203465	495	9
-0.0034907	-0.0294426	0.0370954	0.0112028	0.0149675	0.0296547	0.0224992	-0.0192302	495	9
-0.00552435	-0.029631	0.0357458	0.0104572	0.0153733	0.0288107	0.0231145	-0.0176415	495	9
-0.00799307	-0.0300224	0.0343462	0.00964954	0.0159252	0.0279699	0.0239946	-0.0158681	495	9
-0.0108138	-0.030344	0.0325924	0.00869693	0.0164765	0.0268837	0.0249197	-0.0137752	495	9
-0.013148	-0.029791	0.0300215	0.00753889	0.0165445	0.0251031	0.0250723	-0.0114043	459	9
-0.0131434	-0.0283531	0.0281659	0.0070638	0.0157375	0.0236201	0.0240824	-0.0104857	459	9
-0.0125704	-0.0266046	0.0263029	0.00663016	0.0147318	0.0220771	0.0227023	-0.00975116	459	9
-0.0117585	-0.0247908	0.0245169	0.00622877	0.0136841	0.0205737	0.0211997	-0.0091279	459	9
-0.0108685	-0.0229361	0.0227171	0.00580946	0.0126278	0.0190551	0.0196327	-0.00850291	459	9
-0.00978836	-0.0206622	0.0204776	0.00525329	0.0113616	0.0171737	0.0176951	-0.00768311	459	9
-0.00940384	-0.0198603	0.0196896	0.00505745	0.0109153	0.0165115	0.0170104	-0.00739542	459	9
-0.0135255	-0.0270205	0.036185	0.00937304	0.0107608	0.0239498	0.0219715	-0.0170263	410	9
-0.0108585	-0.0270004	0.0366307	0.009718	0.0111463	0.024803	0.0213119	-0.0177175	410	9
-0.00727077	-0.0265932	0.0375333	0.0103935	0.0111012	0.0257966	0.0201709	-0.0191352	410	9
-0.00380773	-0.0260167	0.0387357	0.011228	0.010702	0.0267349	0.0189494	-0.0209085	99	9
-0.002119	-0.0258333	0.0392731	0.0115935	0.010639	0.0272407	0.0184194	-0.0216751	99	9
-0.000680362	-0.0257812	0.0397648	0.0118989	0.0106865	0.0277489	0.0180394	-0.0223038	99	9
-0.000161299	-0.0259243	0.0400636	0.0120337	0.0108292	0.0280755	0.0180188	-0.0225601	99	9
-9.58093e-05	-0.026158	0.0402602	0.0120908	0.0110144	0.0283145	0.0181802	-0.0226397	99	9
0.000419024	-0.0262163	0.0405481	0.0122652	0.0110603	0.0286063	0.0181303	-0.0229652	99	9
0.00205708	-0.0259538	0.0411123	0.0127227	0.0108678	0.029112	0.0176247	-0.0238771	99	9
0.000641774	-0.0264967	0.0404125	0.0123123	0.0114557	0.0289406	0.0184169	-0.0228975	99	9
0.000710343	-0.0267423	0.0401729	0.0123094	0.0118198	0.0291742	0.0187105	-0.0227334	99	9
-0.0038094	-0.0283977	0.0381351	0.0109987	0.0135698	0.0285595	0.0211008	-0.0197034	99	9
-0.00468412	-0.0292281	0.0375682	0.0107658	0.0145176	0.028893	0.0221097	-0.0189282	99	9
-0.00638886	-0.0302963	0.0369107	0.0103348	0.0156127	0.0290756	0.0234255	-0.0177767	99	9
-0.00768968	-0.0311686	0.0364878	0.0100262	0.0164801	0.0292738	0.0244683	-0.0169362	495	9
-0.00798119	-0.0314814	0.036352	0.0099715	0.0168062	0.0294266	0.0248344	-0.0167152	495	9
-0.00795817	-0.0313808	0.0360854	0.00991794	0.0168038	0.029321	0.0247939	-0.0165755	495	9
-0.00824853	-0.0310931	0.035409	0.00966968	0.0167263	0.0288609	0.0246657	-0.0160799	495	9
-0.00894353	-0.030814	0.0344648	0.00926499	0.0167029	0.0282043	0.0246276	-0.0152675	495	9
-0.0100784	-0.0307228	0.033446	0.00877006	0.0168303	0.0275254	0.0248302	-0.0142376	495	9
-0.011861	-0.030919	0.0323104	0.00813787	0.0171954	0.0268217	0.0253964	-0.0128778	495	9
-0.0125665	-0.0308077	0.0316651	0.00790327	0.0171771	0.0263764	0.02553	-0.0123091	495	9
-0.0132815	-0.0306351	0.0309092	0.00760559	0.017154	0.0258488	0.0256039	-0.0116481	495	9
-0.0130888	-0.0303258	0.030709	0.00765844	0.0168948	0.0256564	0.025385	-0.011703	495	9
-0.0102396	-0.0215882	0.0213775	0.00546965	0.011883	0.0179321	0.018484	-0.00800113	459	9
-0.009896	-0.0208884	0.0207019	0.00531119	0.0114857	0.0173617	0.0178892	-0.00776755	459	9
-0.0177353	-0.0258764	0.0337739	0.00833033	0.00960992	0.0213598	0.0221988	-0.0150124	410	9
-0.0177634	-0.0264821	0.0339575	0.00828222	0.0101989	0.0217908	0.0226172	-0.0148452	449	9
-0.017467	-0.0273251	0.0340966	0.00818307	0.011148	0.0224495	0.0231161	-0.0145396	449	9
-0.0166673	-0.0280495	0.0341745	0.00810973	0.0121072	0.0231541	0.0234113	-0.0142942	449	9
-0.0161927	-0.0287727	0.0339248	0.00787604	0.0131393	0.0236731	0.0237813	-0.0137153	449	9
-0.00998594	-0.0275255	0.0360639	0.00940989	0.0121913	0.0252144	0.0214475	-0.0169975	99	9
-0.010636	-0.0280217	0.0356611	0.00909515	0.0127812	0.025234	0.021937	-0.0162887	99	9
-0.0106241	-0.0283934	0.0358125	0.0090857	0.0131319	0.0255194	0.0221889	-0.0162266	99	9
-0.0105974	-0.0288077	0.0362308	0.00919117	0.0134133	0.0259205	0.0224767	-0.0163963	99	9
-0.0102907	-0.0291116	0.0367375	0.00938628	0.0135949	0.0263667	0.0226366	-0.0167522	99	9
-0.00967955	-0.0292611	0.0371801	0.00961992	0.0137027	0.0267976	0.0226365	-0.0171865	99	9
-0.00862527	-0.0291555	0.0375098	0.00989929	0.0136741	0.0271712	0.0223719	-0.0177237	99	9
-0.00862809	-0.0293751	0.0373531	0.00986591	0.013991	0.0273447	0.0226087	-0.0175588	99	9
-0.0100868	-0.0300772	0.0366251	0.00942541	0.0147814	0.0272832	0.0235486	-0.0164838	99	9
-0.0122024	-0.0310186	0.0356795	0.00880213	0.015802	0.0271349	0.0248128	-0.0150084	99	9
-0.0103277	-0.0217596	0.0215359	0.00550145	0.0119848	0.0180676	0.0186279	-0.00804819	459	9
-0.00991804	-0.0209249	0.0207287	0.00531157	0.0115113	0.0173865	0.0179181	-0.00776805	459	9
-0.0170986	-0.0238886	0.0317808	0.00791235	0.00843291	0.0196928	0.0206775	-0.0143381	449	9
-0.0175063	-0.0245506	0.0323572	0.00800269	0.00881982	0.0201686	0.0212309	-0.0144624	449	9
-0.0179971	-0.0256064	0.033015	0.00804168	0.00959198	0.0208956	0.0220718	-0.0144366	449	9
-0.0185499	-0.0269548	0.0331151	0.00777322	0.0109308	0.0216301	0.023119	-0.013731	449	9
-0.0188704	-0.0281771	0.032989	0.00744538	0.0122841	0.0222829	0.0240219	-0.0129105	449	9
-0.0185739	-0.028986	0.0330441	0.00731674	0.0132332	0.0228956	0.0244969	-0.0125465	449	9
-0.0183319	-0.0292527	0.0330673	0.00728449	0.0135768	0.0231389	0.0246182	-0.0124458	449	9
-0.016063	-0.0329277	0.0319101	0.0076028	0.0185994	0.0269197	0.0280151	-0.011178	229	9
-0.0149227	-0.0307442	0.0299111	0.00722386	0.0172861	0.0252077	0.0261879	-0.01061	229	9
-0.0131775	-0.0273444	0.0267516	0.0065829	0.0152732	0.0225121	0.02333	-0.00965535	229	9
-0.0117157	-0.0244797	0.0240756	0.00602792	0.0135866	0.0202321	0.020918	-0.00883033	459	9
-0.0104025	-0.0219139	0.021685	0.00553722	0.0120717	0.0181936	0.0187591	-0.00810037	459	9
-0.0101343	-0.021373	0.0211676	0.00541949	0.0117616	0.0177556	0.0183006	-0.00792676	459	9
-0.0158291	-0.0220068	0.029694	0.00746633	0.00756179	0.0182409	0.0190722	-0.0135838	218	9
-0.0165518	-0.023059	0.0309084	0.00773574	0.00802434	0.019063	0.0199735	-0.014048	449	9
-0.0171906	-0.0240672	0.0317235	0.007845	0.00863798	0.0197644	0.02082	-0.0141778	449	9
-0.0177054	-0.024953	0.0321582	0.00782102	0.00931537	0.020312	0.0215492	-0.014038	449	9
-0.0183564	-0.0262249	0.0322661	0.00756652	0.0105425	0.0209728	0.022569	-0.0133717	449	9
-0.0189594	-0.0274916	0.0324746	0.0073596	0.0117291	0.0216728	0.0235745	-0.0128057	449	9
-0.0138892	-0.0273359	0.0257082	0.00546023	0.0159565	0.0218282	0.0230476	-0.00809785	229	9
-0.0143065	-0.0281536	0.0264868	0.00563197	0.0164226	0.0224809	0.0237376	-0.00835007	229	9
-0.0148538	-0.0293414	0.0276808	0.005953	0.017066	0.0234813	0.0247595	-0.00881848	229	9
-0.015887	-0.0316185	0.0299946	0.00659245	0.0182838	0.0254138	0.0267232	-0.00975103	229	9
-0.0166379	-0.0333929	0.0318534	0.0071587	0.0192009	0.0269679	0.0282732	-0.0105719	229	9
-0.0166994	-0.0337587	0.0323631	0.00741695	0.0193075	0.0273764	0.02863	-0.0109367	229	9
-0.0158548	-0.0323496	0.0312348	0.00734752	0.0183511	0.026376	0.0274943	-0.0108126	229	9
-0.0142038	-0.0291873	0.0283391	0.00679751	0.0164497	0.0238959	0.0248475	-0.00998869	229	9
-0.0124375	-0.0257241	0.0251033	0.00612564	0.0144115	0.0211391	0.0219317	-0.00899015	229	9
-0.0112003	-0.0233422	0.0229122	0.00570014	0.0129859	0.0192642	0.0199347	-0.0083541	459	9
-0.0109067	-0.0228741	0.0225607	0.0057003	0.012652	0.0189447	0.0195622	-0.00834541	459	9
-0.0106505	-0.0223931	0.0221282	0.00562488	0.0123573	0.0185722	0.0191615	-0.00823154	459	9
-0.0159351	-0.0221934	0.0297594	0.00744996	0.00771697	0.0183494	0.019225	-0.0135305	218	9
-0.0165779	-0.0231644	0.0307131	0.00762723	0.00822499	0.0190662	0.0200489	-0.0138079	449	9
-0.0169506	-0.0238098	0.0309907	0.00759279	0.00873695	0.0194545	0.0205792	-0.0136702	449	9
-0.0173902	-0.02463	0.0311252	0.00745587	0.0094943	0.019894	0.0212424	-0.0132982	449	9
-0.0177297	-0.0253352	0.0309941	0.00723278	0.0102662	0.020211	0.0218003	-0.0127555	449	9
-0.0172079	-0.0279439	0.0278643	0.00558371	0.0147954	0.0213732	0.023689	-0.00878696	145	9
-0.01692	-0.0279989	0.0277601	0.00559677	0.0149833	0.0215179	0.0237207	-0.00875734	145	9
-0.0160688	-0.0274455	0.0269416	0.00548741	0.0149473	0.0212561	0.0232312	-0.00850022	145	9
-0.0151414	-0.026818	0.0260327	0.00536285	0.0148878	0.020947	0.0226775	-0.00821419	145	9
-0.0142086	-0.0261327	0.025081	0.00522639	0.014783	0.0205841	0.0220762	-0.00791414	145	9
-0.0134276	-0.0254944	0.0242395	0.00509869	0.0146415	0.020218	0.0215195	-0.00764807	145	9
-0.0130938	-0.0253063	0.0239348	0.00506008	0.0146529	0.0201419	0.021351	-0.00755016	145	9
-0.0129781	-0.0255731	0.024049	0.00511276	0.0149346	0.020431	0.0215647	-0.00758275	229	9
-0.0131919	-0.0260203	0.0244867	0.00522273	0.0151827	0.0207997	0.0219467	-0.00774235	229	9
-0.013309	-0.0263275	0.0248208	0.00533579	0.0153348	0.0210797	0.0222193	-0.0079054	229	9
-0.0144439	-0.028726	0.0271918	0.00594016	0.0166602	0.0230727	0.0242722	-0.0087904	229	9
-0.0154481	-0.0309273	0.0294183	0.00655103	0.0178439	0.024937	0.026171	-0.00968045	229	9
-0.015687	-0.0316496	0.0302868	0.00689944	0.0181391	0.0256361	0.0268302	-0.0101776	229	9
-0.0148307	-0.0300987	0.0289374	0.00670565	0.0171587	0.0244647	0.0255508	-0.00987871	229	9
-0.0133508	-0.0272225	0.0262701	0.00616913	0.0154522	0.0221877	0.0231343	-0.00907923	229	9
-0.0119057	-0.0244876	0.0237934	0.00572176	0.0137891	0.0200591	0.0208514	-0.00840621	229	9
-0.0113746	-0.0234664	0.0228554	0.00554058	0.0131771	0.0192561	0.0199956	-0.00813535	459	9
-0.0150299	-0.0209125	0.0281347	0.00705966	0.00722613	0.0173132	0.01812	-0.0128335	218	9
-0.0156211	-0.0218396	0.0288959	0.00716504	0.00778421	0.0179606	0.0188995	-0.0129633	449	9
-0.0161469	-0.0227806	0.0291871	0.00706639	0.00858605	0.0184986	0.019667	-0.0126601	449	9
-0.0167386	-0.0238619	0.0294419	0.00691897	0.0095465	0.0190971	0.0205451	-0.0122396	449	9
-0.0173963	-0.0250148	0.0298869	0.00683581	0.0104859	0.0197782	0.0214899	-0.0119479	449	9
-0.0175052	-0.0261481	0.026747	0.00520987	0.0131625	0.0195498	0.0222353	-0.00841165	145	9
-0.0177987	-0.0266811	0.0272581	0.00531594	0.0134623	0.0199675	0.0226856	-0.00857187	145	9
-0.0176163	-0.0266817	0.0271693	0.00531888	0.013551	0.0200267	0.022678	-0.00854728	145	9
-0.0171233	-0.0264592	0.0267727	0.00527822	0.0136075	0.0199708	0.0224734	-0.00842752	145	9
-0.0167559	-0.0266965	0.0267618	0.00533083	0.013984	0.0203172	0.0226501	-0.00843227	145	9
-0.0150087	-0.0247708	0.0245459	0.00494753	0.0132478	0.0190222	0.0209964	-0.00773447	145	9
-0.0141066	-0.0240833	0.0236166	0.00481227	0.0131228	0.0186486	0.0203932	-0.00744445	145	9
-0.0132625	-0.0235083	0.0227947	0.00469961	0.0130629	0.0183648	0.0198848	-0.00718855	145	9
-0.0125153	-0.0230516	0.0221016	0.00461007	0.013054	0.0181635	0.0194778	-0.00697248	145	9
-0.0119292	-0.0227075	0.0215677	0.00454232	0.0130589	0.0180188	0.0191697	-0.00680566	145	9
-0.0115781	-0.0225551	0.0212828	0.00451183	0.0131073	0.0179831	0.019029	-0.00671572	145	9
-0.011745	-0.02311	0.0217429	0.00462125	0.0134895	0.018461	0.0194908	-0.00685844	145	9
-0.0111111	-0.0219281	0.0206199	0.00439135	0.0128115	0.0175303	0.0184954	-0.00651123	229	9
-0.0114489	-0.0226418	0.0213181	0.00456555	0.0132122	0.0181219	0.0191057	-0.00676657	229	9
-0.0129827	-0.0257785	0.0243497	0.00528179	0.01499	0.0206823	0.0217726	-0.00782035	229	9
-0.0142821	-0.0285292	0.0270791	0.00598506	0.0165012	0.0229718	0.0241295	-0.0088488	229	9
-0.0145732	-0.0292677	0.027901	0.00626886	0.0168465	0.0236423	0.0247853	-0.00925668	229	9
-0.0139521	-0.0280455	0.026755	0.00602779	0.01613	0.0226672	0.0237554	-0.00889874	229	9
-0.0132488	-0.0266857	0.0254997	0.00578012	0.0153193	0.0215942	0.0226144	-0.00852911	229	9
-0.0145158	-0.0202828	0.0268889	0.00667686	0.00720346	0.0166934	0.0175549	-0.012087	76	9
-0.014747	-0.0207045	0.0269913	0.00662062	0.00757661	0.0169275	0.0178975	-0.0119256	76	9
-0.0148061	-0.0210801	0.026131	0.00616421	0.00837424	0.0169008	0.018156	-0.0109224	76	9
-0.0136862	-0.0195381	0.0239808	0.00561135	0.00787841	0.0156055	0.0168162	-0.00990778	76	9
-0.0126856	-0.0182905	0.0216286	0.00490239	0.00777677	0.014406	0.0157021	-0.00853342	76	9
-0.012809	-0.0186743	0.021157	0.00460993	0.00839259	0.0144794	0.0159863	-0.00787627	76	9
-0.0131892	-0.0194341	0.0210993	0.00440482	0.00918317	0.0148409	0.0165916	-0.00736648	76	9
-0.0132134	-0.0196034	0.0206835	0.00418613	0.0095562	0.0148208	0.0167065	-0.00688781	76	9
-0.0134012	-0.0199169	0.0208358	0.0041748	0.00979607	0.0150113	0.0169644	-0.00683433	76	9
-0.0134391	-0.020054	0.0205998	0.00403928	0.0100486	0.0150182	0.0170619	-0.00653605	145	9
-0.0142472	-0.0212668	0.0217986	0.00426214	0.0106792	0.0159134	0.0180911	-0.00688733	145	9
-0.0153662	-0.0229513	0.0234715	0.00457612	0.0115521	0.0171606	0.0195208	-0.00738374	145	9
-0.0151329	-0.0226589	0.02314	0.00451412	0.0114281	0.0169506	0.0192712	-0.00727335	145	9
-0.0149001	-0.0224498	0.0228775	0.00447295	0.0113691	0.0168236	0.0190898	-0.00719116	145	9
-0.0145899	-0.0223256	0.0226369	0.00444989	0.0114191	0.0168033	0.0189743	-0.00711774	145	9
-0.0141081	-0.0221784	0.0222949	0.00442307	0.011535	0.0168158	0.0188324	-0.00701387	145	9
-0.0132804	-0.0216532	0.0215198	0.00432135	0.0115069	0.0165752	0.0183648	-0.00677442	145	9
-0.0123489	-0.0209489	0.0205686	0.0041836	0.0113811	0.0161955	0.0177459	-0.00647912	145	9
-0.0115576	-0.0204164	0.0198061	0.00407995	0.0113291	0.0159362	0.0172739	-0.006243	145	9
-0.0108556	-0.0199873	0.0191593	0.00399676	0.0113191	0.0157477	0.0168908	-0.006043	145	9
-0.0103221	-0.019698	0.0186926	0.00394085	0.0113427	0.0156398	0.01663	-0.00589879	145	9
-0.0102252	-0.019898	0.0187803	0.0039815	0.0115583	0.0158625	0.0167897	-0.0059275	145	9
-0.00959328	-0.0189072	0.0177829	0.00378395	0.0110438	0.0151117	0.0159485	-0.00561368	145	9
-0.00908246	-0.017937	0.0168631	0.0035918	0.0104851	0.0143433	0.0151303	-0.00532574	229	9
-0.0105063	-0.0207698	0.0195425	0.00417624	0.0121302	0.0166187	0.017524	-0.00619071	229	9
-0.0122103	-0.0242123	0.0228399	0.0049303	0.014101	0.0194094	0.0204433	-0.00730266	229	9
-0.0134135	-0.026718	0.025298	0.00554052	0.0154961	0.0214764	0.0225828	-0.00819722	229	9
-0.0138396	-0.0276692	0.0262789	0.00582289	0.0159932	0.0222908	0.0234071	-0.00860721	229	9
-0.0137914	-0.0275926	0.0262217	0.00582329	0.0159383	0.0222386	0.0233462	-0.00860628	229	9
-0.0140106	-0.0201078	0.0241973	0.00556881	0.00834417	0.0159412	0.0172828	-0.00976057	76	9
-0.0131241	-0.018876	0.0225317	0.00514937	0.00792267	0.0149193	0.0162151	-0.00899702	76	9
-0.0125485	-0.0182643	0.0208283	0.00456682	0.00814196	0.0141952	0.015642	-0.00782615	76	9
-0.0125129	-0.0184388	0.0200195	0.00418004	0.00871256	0.0140816	0.015742	-0.00699046	76	9
-0.0125595	-0.0186486	0.0196258	0.00396205	0.00911563	0.014088	0.0158907	-0.00650837	76	9
-0.0123915	-0.018461	0.0191566	0.00380594	0.00915683	0.0138789	0.0157175	-0.00619715	76	9
-0.0123461	-0.0184188	0.0189903	0.00374399	0.00919561	0.0138158	0.0156753	-0.00607125	76	9
-0.0125893	-0.0187941	0.0193085	0.00378983	0.00941645	0.014079	0.015991	-0.00613159	145	9
-0.0127735	-0.0190833	0.0195429	0.0038213	0.00959197	0.0142801	0.016234	-0.00616923	145	9
-0.0130374	-0.0194873	0.0199215	0.00388759	0.00981238	0.0145743	0.016576	-0.00626856	145	9
-0.0132579	-0.0198327	0.0202589	0.00395203	0.00999598	0.0148327	0.016869	-0.00636844	145	9
-0.0132174	-0.0198324	0.0202355	0.00395135	0.0100168	0.0148447	0.0168672	-0.00636006	145	9
-0.0133251	-0.0202232	0.0205573	0.00403012	0.0102902	0.0151859	0.017193	-0.00646242	145	9
-0.0129751	-0.0201859	0.0203562	0.00402458	0.0104329	0.0152618	0.0171471	-0.00640197	145	9
-0.0122522	-0.0197379	0.0196864	0.0039378	0.0104174	0.015062	0.0167475	-0.00619505	145	9
-0.0113796	-0.0191258	0.018829	0.00381858	0.0103392	0.0147522	0.0162068	-0.00592952	145	9
-0.0105229	-0.0184942	0.017966	0.00369528	0.0102367	0.0144186	0.0156505	-0.00566199	145	9
-0.00973245	-0.017902	0.0171634	0.0035796	0.0101342	0.0141017	0.0151296	-0.00541308	145	9
-0.00911373	-0.017435	0.0165327	0.00348834	0.0100511	0.0138503	0.014719	-0.00521747	145	9
-0.00872647	-0.0171012	0.0161095	0.00342277	0.00996441	0.0136531	0.0144279	-0.00508579	145	9
-0.00845678	-0.0166926	0.015694	0.00334147	0.00975662	0.0133464	0.0140806	-0.00495532	229	9
-0.00852123	-0.016827	0.0158188	0.00336857	0.00983692	0.0134552	0.0141939	-0.00499494	229	9
-0.0129769	-0.0188445	0.021683	0.00479438	0.00830614	0.0146939	0.0161483	-0.00824924	76	9
-0.012846	-0.0186995	0.0213151	0.00467162	0.00834052	0.0145311	0.0160142	-0.00800412	76	9
-0.0121014	-0.0180771	0.0185368	0.00363137	0.0090745	0.0135345	0.0153795	-0.00586726	76	9
-0.0120833	-0.0180558	0.0184905	0.00361666	0.0090758	0.0135126	0.0153602	-0.00583827	145	9
-0.0121195	-0.0181181	0.018522	0.00361562	0.00912299	0.0135515	0.0154117	-0.00582953	145	9
-0.0123823	-0.0185171	0.0189176	0.00369061	0.00933032	0.0138479	0.0157504	-0.00594764	145	9
-0.0127731	-0.0191142	0.0195202	0.00380837	0.00963673	0.0142963	0.0162579	-0.00613533	145	9
-0.0132167	-0.0198107	0.0202199	0.00394704	0.00999899	0.014824	0.0168494	-0.00635505	145	9
-0.00860555	-0.0182402	0.0181125	0.00467268	0.010008	0.0151837	0.015623	-0.00683232	459	9
-0.00811515	-0.0171988	0.0170769	0.00440685	0.00943545	0.0143161	0.014732	-0.00644176	459	9
0.00833542	-0.0281405	0.0449844	0.0159665	0.0121334	0.0345302	0.0190305	-0.0289113	495	9
0.00724531	-0.0280846	0.0440407	0.0155053	0.0122715	0.0339122	0.0192513	-0.0279437	495	9
0.0055073	-0.0283177	0.0429894	0.0149094	0.0126459	0.033271	0.0198356	-0.026651	495	9
0.00369075	-0.0287465	0.0421514	0.0143787	0.0131185	0.0328036	0.0205886	-0.0254555	495	9
-0.000254253	-0.0293928	0.0398813	0.0129949	0.0140842	0.0314452	0.0219583	-0.0225199	495	9
-0.00426526	-0.0299792	0.0374792	0.0115597	0.0150299	0.0299894	0.0232999	-0.0194845	495	9
-0.00713903	-0.0304086	0.035807	0.0105957	0.0156678	0.0289774	0.0242982	-0.0173855	495	9
-0.0104109	-0.0303786	0.0331886	0.0092529	0.0161567	0.0272637	0.025041	-0.0145796	495	9
-0.0122415	-0.029344	0.0303506	0.00807176	0.0159265	0.02522	0.0247103	-0.01225	459	9
-0.0123866	-0.0271767	0.0272959	0.00707024	0.0148963	0.0228258	0.0231411	-0.0104776	459	9
-0.0112389	-0.0238841	0.0237272	0.00609665	0.0131266	0.0198885	0.0204333	-0.00893858	459	9
-0.00964308	-0.0204173	0.0202659	0.00521794	0.0112112	0.0169899	0.017486	-0.00763324	459	9
-0.0084578	-0.0178991	0.0177632	0.00457798	0.00982458	0.0148929	0.015333	-0.00669191	459	9
-0.0078445	-0.0166065	0.0164802	0.00425122	0.00911182	0.013818	0.0142266	-0.00621114	459	9
-0.0111654	-0.0269279	0.0405763	0.0114142	0.00920956	0.0257926	0.0213733	-0.0213077	410	9
-0.0088966	-0.0267933	0.0414482	0.0119455	0.00918251	0.0265849	0.0207377	-0.0224103	410	9
-0.00289665	-0.0261232	0.0433279	0.0132325	0.00895188	0.0283589	0.0188406	-0.0251115	410	9
0.0035979	-0.0250486	0.0445016	0.0143325	0.00869942	0.0298175	0.0165452	-0.0274556	410	9
0.0107396	-0.0240305	0.0468328	0.0159609	0.00813303	0.0318268	0.0141433	-0.0308992	99	9
0.0153563	-0.0234739	0.0487138	0.0171592	0.00770949	0.0333026	0.0126658	-0.0334203	99	9
0.016425	-0.0233352	0.0489732	0.0173749	0.00767436	0.0335969	0.0123257	-0.0338649	99	9
0.0166751	-0.0232936	0.0489109	0.0174017	0.00769765	0.0336444	0.0122627	-0.0338955	99	9
0.0162609	-0.0233641	0.0484866	0.0172381	0.00784659	0.033495	0.012458	-0.0334974	99	9
0.0164441	-0.0234669	0.0485579	0.0173353	0.0079323	0.0336874	0.0125501	-0.0336206	99	9
0.0160271	-0.023682	0.0482717	0.0172402	0.00816105	0.0336972	0.0128789	-0.033317	99	9
0.0146224	-0.0241412	0.0474192	0.0168426	0.00867538	0.0334639	0.0136527	-0.0323194	99	9
0.0145387	-0.0247148	0.0476075	0.0170361	0.00909094	0.0340275	0.0142638	-0.032459	99	9
0.0130235	-0.025511	0.0469679	0.0167386	0.00981708	0.0340992	0.0153659	-0.0315639	99	9
0.0112286	-0.0264254	0.0462369	0.016367	0.0106563	0.0341497	0.0166233	-0.0304986	99	9
0.008996	-0.0273592	0.0452418	0.0158058	0.0115728	0.0339884	0.0179636	-0.0290783	99	9
0.00684668	-0.028244	0.044329	0.0152519	0.0124424	0.0338138	0.0192162	-0.0277154	495	9
0.00535769	-0.0288049	0.0436227	0.0148395	0.0130264	0.0336339	0.0200428	-0.0267222	495	9
0.00457143	-0.028925	0.0430143	0.0145508	0.0132454	0.0333521	0.0203518	-0.0260698	495	9
0.00398609	-0.0287388	0.0422359	0.0142272	0.0132595	0.0328506	0.0203695	-0.0254019	495	9
0.00309732	-0.0285693	0.041287	0.0137952	0.0133152	0.0322135	0.0204603	-0.0245127	495	9
0.00158089	-0.0286381	0.0401859	0.0132165	0.0135772	0.0315103	0.0208711	-0.0232822	495	9
-0.000851366	-0.0290849	0.0388888	0.0124461	0.0141517	0.0307469	0.021783	-0.0215798	495	9
-0.0053308	-0.0298399	0.036356	0.0109109	0.0152391	0.0292369	0.0233677	-0.0182934	495	9
-0.00757568	-0.030205	0.0351056	0.0101959	0.0157338	0.0284875	0.0241823	-0.0167057	495	9
-0.0105923	-0.0302613	0.0327919	0.00897307	0.0162408	0.0269895	0.0249187	-0.0141577	495	9
-0.012421	-0.0295331	0.0303913	0.00795921	0.0161349	0.0252867	0.0248309	-0.0121011	459	9
-0.0127572	-0.0279689	0.0280322	0.00718807	0.0153936	0.023456	0.0237755	-0.0106776	459	9
-0.0121531	-0.0258921	0.0257123	0.00656643	0.0142658	0.0215566	0.0221162	-0.00965249	459	9
-0.011544	-0.0244322	0.0242186	0.00619119	0.0134542	0.0203114	0.0209	-0.00907353	459	9
-0.00909632	-0.0192322	0.0190787	0.00490994	0.0105622	0.0159969	0.0164742	-0.00717876	459	9
-0.00868068	-0.0183522	0.018204	0.00468577	0.0100781	0.0152642	0.0157209	-0.00684943	459	9
-0.00796362	-0.0168515	0.0167205	0.0043106	0.00924841	0.0140198	0.0144363	-0.00629842	459	9
-0.0168079	-0.0237121	0.0322349	0.00816278	0.00809564	0.0197922	0.0204923	-0.0148815	410	9
-0.017129	-0.0248528	0.0338258	0.0085992	0.0085785	0.0208899	0.0213593	-0.0156826	410	9
-0.0166539	-0.02595	0.035606	0.00917006	0.00910912	0.0222339	0.0220043	-0.0167604	410	9
-0.0136359	-0.0266573	0.0383006	0.0103565	0.00937073	0.0242928	0.0217736	-0.0191423	410	9
-0.0103212	-0.0265187	0.0390046	0.0108766	0.00965373	0.0253267	0.0208796	-0.0202065	410	9
-0.00614039	-0.0261162	0.0398447	0.0115569	0.00977798	0.0264695	0.0195965	-0.021625	410	9
-0.00324576	-0.0257274	0.0400509	0.0118893	0.0099105	0.027084	0.0186304	-0.0223269	410	9
0.00175894	-0.0250413	0.041739	0.0130431	0.00952075	0.0285192	0.0169639	-0.0247635	99	9
0.00702745	-0.0243517	0.0438845	0.0144138	0.0089793	0.0301604	0.015237	-0.0276543	99	9
0.00918629	-0.0241192	0.0447162	0.0149486	0.00883371	0.0308547	0.0145663	-0.0287736	99	9
0.00980395	-0.0241188	0.0449393	0.0150948	0.00886815	0.031102	0.0144314	-0.0290608	99	9
0.00970611	-0.0241913	0.0447755	0.0150362	0.00898934	0.0311002	0.0145333	-0.0289019	99	9
0.0101173	-0.0241509	0.0448294	0.0151439	0.00899155	0.0312443	0.0144541	-0.029081	99	9
0.0112096	-0.0240879	0.0453387	0.0155102	0.00890971	0.0317079	0.0142146	-0.0297826	99	9
-0.01295	-0.0271254	0.0267259	0.00673141	0.0150214	0.0224487	0.0231909	-0.00985626	229	9
-0.0118159	-0.0248018	0.0244754	0.00619598	0.0137081	0.0205498	0.0212142	-0.00906915	459	9
-0.0109377	-0.0230271	0.0227683	0.00580318	0.0126941	0.0191076	0.0197073	-0.00848764	459	9
-0.0101158	-0.0213489	0.0211479	0.00542136	0.0117426	0.0177391	0.018281	-0.0079262	459	9
-0.00949492	-0.0200515	0.0198753	0.00510373	0.0110217	0.0166685	0.0171732	-0.00746211	459	9
-0.0140507	-0.0194748	0.0265819	0.00673743	0.0065439	0.0162185	0.0168918	-0.0122962	218	9
-0.015293	-0.0212376	0.0289327	0.00732487	0.00716802	0.0176787	0.0184129	-0.0133615	410	9
-0.0164064	-0.0228704	0.0309849	0.00781645	0.00781153	0.0190052	0.0198114	-0.0142368	410	9
-0.0171422	-0.0241495	0.0324757	0.00815813	0.00839995	0.0200483	0.0208724	-0.0148289	410	9
-0.0175241	-0.0252571	0.0335316	0.00836572	0.00907436	0.0209538	0.021726	-0.0151516	410	9
-0.0169531	-0.0261598	0.0349058	0.00880717	0.00959289	0.0220844	0.0222122	-0.0159762	410	9
-0.0155467	-0.0267015	0.0357266	0.00912885	0.0101491	0.0230556	0.0222442	-0.0165754	410	9
-0.018595	-0.0363089	0.0342997	0.00732896	0.0209973	0.0289219	0.0306016	-0.0108494	229	9
-0.0195545	-0.0385103	0.0366358	0.00803168	0.022102	0.030829	0.0325093	-0.0118723	229	9
-0.0201901	-0.0406389	0.039111	0.00898513	0.0230809	0.0329029	0.0344293	-0.0132511	229	9
-0.0198036	-0.0403729	0.0390527	0.00919309	0.0228394	0.0329027	0.0342908	-0.0135356	229	9
-0.0194126	-0.0398826	0.0387471	0.00928846	0.0224602	0.0326445	0.0339385	-0.0136558	229	9
-0.0178883	-0.0369183	0.0359685	0.00872187	0.0207243	0.0302972	0.0314542	-0.0128087	229	9
-0.0155199	-0.0322175	0.0315279	0.00776458	0.0179893	0.0265291	0.0274889	-0.0113882	229	9
-0.0131265	-0.027433	0.0269827	0.00675852	0.0152234	0.0226747	0.0234421	-0.0098998	229	9
-0.0116209	-0.0243974	0.0240791	0.00609837	0.0134824	0.0202166	0.020869	-0.00892563	459	9
-0.0106486	-0.022422	0.0221752	0.00565483	0.0123582	0.0186084	0.0191908	-0.00827139	459	9
-0.0101153	-0.0213375	0.0211318	0.00541191	0.0117408	0.0177262	0.01827	-0.007914	459	9
-0.00997182	-0.0210404	0.0208445	0.00534244	0.0115738	0.0174834	0.0180174	-0.00781301	459	9
-0.0146672	-0.0203389	0.0277083	0.0070137	0.00685994	0.0169248	0.017639	-0.0127938	218	9
-0.0158632	-0.0220375	0.0298856	0.00754148	0.00750143	0.0183066	0.0191035	-0.0137395	218	9
-0.0168886	-0.0235717	0.0315935	0.0079085	0.00821083	0.0194948	0.0204099	-0.0143615	449	9
-0.0175596	-0.0247521	0.032734	0.00812183	0.00886238	0.0203913	0.0213844	-0.0146926	449	9
-0.0177319	-0.0251791	0.0331342	0.00819745	0.00911984	0.0207315	0.0217196	-0.0148081	449	9
-0.0275935	-0.0411257	0.042709	0.00818474	0.0205399	0.0307558	0.034788	-0.0135213	145	9
-0.0263022	-0.0403043	0.0414157	0.00803433	0.0204926	0.0303676	0.0340754	-0.013111	145	9
-0.0244315	-0.0387862	0.0393078	0.00774132	0.0201704	0.0294952	0.0327812	-0.0124363	145	9
-0.0235801	-0.0384473	0.0385859	0.00766506	0.020325	0.0294273	0.0324706	-0.0121896	145	9
-0.0219048	-0.0373055	0.0368361	0.00742635	0.0202358	0.0288464	0.0314816	-0.011608	145	9
-0.0201661	-0.0360501	0.0349739	0.00716268	0.0200877	0.0281772	0.0303979	-0.0109894	145	9
-0.0185415	-0.034607	0.033075	0.00687064	0.0197161	0.027301	0.0291652	-0.0103751	145	9
-0.0173652	-0.033404	0.0316006	0.00662795	0.0193129	0.0265158	0.0281411	-0.00990059	145	9
-0.0166313	-0.0324358	0.0305365	0.00643257	0.0188782	0.0258168	0.0273221	-0.00955875	145	9
-0.0167309	-0.032706	0.0307555	0.00648588	0.0190546	0.0260383	0.027549	-0.00962099	229	9
-0.0172112	-0.033671	0.0317156	0.00673095	0.0195687	0.0268253	0.0283732	-0.00997453	229	9
-0.0177487	-0.0349662	0.0331043	0.00717026	0.0202143	0.0279705	0.0295069	-0.0106111	229	9
-0.018708	-0.0373734	0.0357114	0.00801676	0.0214061	0.0301271	0.0316195	-0.0118393	229	9
-0.0188136	-0.0380519	0.0365838	0.00843417	0.0216752	0.030875	0.0322706	-0.0124347	229	9
-0.0182184	-0.0371981	0.035952	0.00847487	0.0210763	0.0303404	0.031615	-0.0124726	229	9
-0.0164495	-0.0338916	0.0329747	0.00796322	0.0190551	0.0277882	0.0288676	-0.0116966	229	9
-0.0141907	-0.029474	0.0288554	0.00711694	0.0164489	0.0242779	0.0251518	-0.010437	229	9
-0.0123345	-0.0257656	0.0253352	0.00633901	0.0143038	0.0212916	0.0220154	-0.0092866	459	9
-0.0112513	-0.0236143	0.0233003	0.0058967	0.0130534	0.0195641	0.0201977	-0.00863065	459	9
-0.0106527	-0.0224211	0.0221695	0.00564831	0.0123619	0.0186043	0.0191888	-0.00826318	459	9
-0.0102481	-0.0216011	0.0213822	0.00546665	0.0118938	0.0179385	0.018493	-0.00799553	459	9
-0.0101446	-0.0214013	0.0211995	0.00543137	0.0117741	0.0177817	0.0183258	-0.00794334	459	9
-0.012878	-0.0178454	0.0243482	0.00616938	0.00600018	0.014858	0.0154791	-0.0112582	218	9
-0.0139609	-0.0193541	0.0263701	0.00667539	0.00652533	0.0161052	0.0167859	-0.0121771	218	9
-0.0155331	-0.0215685	0.0292381	0.00737554	0.00734534	0.0179116	0.0186987	-0.0134357	218	9
-0.0162809	-0.0226417	0.030567	0.0076891	0.00777363	0.0187732	0.0196215	-0.0139912	218	9
-0.0242445	-0.0346378	0.0380483	0.00763341	0.0161184	0.0261186	0.0294476	-0.0130646	292	9
-0.0241921	-0.0347161	0.0372915	0.0072823	0.0165649	0.0259589	0.0294735	-0.0123236	292	9
-0.0248645	-0.0358363	0.0378385	0.00723897	0.0174215	0.0266373	0.0303921	-0.0121308	292	9
-0.0255033	-0.0369904	0.0386848	0.00736147	0.0181757	0.0274624	0.0313634	-0.0122417	145	9
-0.025822	-0.0377498	0.0392809	0.00749792	0.0186705	0.0280707	0.0320084	-0.0123978	145	9
-0.0258263	-0.0383323	0.0396938	0.00763396	0.0191301	0.0286297	0.0324867	-0.0125463	145	9
-0.024389	-0.0374184	0.0383023	0.00747729	0.0190639	0.0282081	0.0316897	-0.0121246	145	9
-0.0227657	-0.0361459	0.0365395	0.00722914	0.018817	0.0274954	0.030592	-0.0115634	145	9
-0.0213526	-0.0350652	0.0350207	0.00701171	0.018632	0.0268993	0.0296568	-0.0110735	145	9
-0.0200645	-0.0341967	0.0337141	0.00683348	0.0185644	0.0264668	0.0288988	-0.0106483	145	9
-0.0185766	-0.033028	0.0320919	0.00659403	0.0183493	0.0258092	0.0278883	-0.0101214	145	9
-0.0171524	-0.0317879	0.0304652	0.00634181	0.0180398	0.0250651	0.0268206	-0.00959679	145	9
-0.0159442	-0.0305496	0.0289669	0.00609208	0.0176187	0.0242566	0.0257607	-0.00911725	145	9
-0.0151213	-0.0295161	0.0278205	0.00588347	0.0171716	0.0235232	0.0248813	-0.00875064	145	9
-0.014671	-0.0288266	0.0271108	0.00574677	0.0168207	0.0230031	0.0242989	-0.00852569	229	9
-0.0156156	-0.0306495	0.0288365	0.00611669	0.0178629	0.0244464	0.0258331	-0.00906913	229	9
-0.0159636	-0.0314151	0.029618	0.00633623	0.0182675	0.0250967	0.0264946	-0.00938771	229	9
-0.0169487	-0.033619	0.0318907	0.00698613	0.0194219	0.0269824	0.0284006	-0.0103339	229	9
-0.0177239	-0.0355699	0.0339893	0.00766716	0.0204	0.0287325	0.030117	-0.0113203	229	9
-0.0175675	-0.0355223	0.0340812	0.007824	0.0202941	0.0288121	0.0301256	-0.0115368	229	9
-0.0168251	-0.0342658	0.0330401	0.00773226	0.0194686	0.027908	0.0291094	-0.0113839	229	9
-0.0110361	-0.0231595	0.0228502	0.00578117	0.0128033	0.0191863	0.0198083	-0.00846216	459	9
-0.0107093	-0.0225169	0.0222484	0.00565488	0.0124261	0.0186738	0.0192668	-0.00827468	459	9
-0.0105375	-0.0221768	0.0219284	0.00558629	0.0122277	0.0184017	0.0189799	-0.00817323	459	9
-0.0122876	-0.0170279	0.0232298	0.00588548	0.0057267	0.0141766	0.0147698	-0.0107398	218	9
-0.0133764	-0.0185497	0.0252452	0.00638556	0.00626821	0.0154286	0.0160869	-0.0116448	218	9
-0.0148854	-0.0206711	0.0279983	0.00705863	0.00705055	0.01716	0.01792	-0.0128555	218	9
-0.0151265	-0.0212203	0.0277408	0.0068184	0.00772763	0.0173682	0.0183471	-0.0122923	76	9
-0.0154715	-0.0218195	0.0279905	0.0067828	0.00820677	0.0177264	0.0188389	-0.012157	76	9
-0.0166744	-0.0237473	0.0293851	0.00691999	0.00945914	0.0190243	0.0204499	-0.0122551	76	9
-0.0181174	-0.0260108	0.0311561	0.00713197	0.0108638	0.0205746	0.0223459	-0.0124839	76	9
-0.0191792	-0.027719	0.0320476	0.0070775	0.0121394	0.0216077	0.0237467	-0.0122266	76	9
-0.0208851	-0.0302367	0.0334151	0.00694232	0.0139858	0.023058	0.0257875	-0.0118068	292	9
-0.0212797	-0.0310175	0.0328168	0.00645373	0.015056	0.0232426	0.0263687	-0.0107414	292	9
-0.0222204	-0.0325523	0.0338645	0.006536	0.0160856	0.0242621	0.0276461	-0.0107631	145	9
-0.0231399	-0.0340538	0.0352262	0.00677978	0.0169365	0.02537	0.0289142	-0.0111121	145	9
-0.0233547	-0.0346523	0.0357126	0.00689883	0.0173307	0.0258689	0.0294186	-0.0112577	145	9
-0.0227165	-0.034166	0.0350413	0.00681513	0.0172324	0.0256056	0.0289998	-0.0110559	145	9
-0.0223383	-0.034168	0.0348742	0.00682629	0.0174082	0.0257307	0.0289814	-0.0110171	145	9
-0.0198351	-0.0315353	0.0317296	0.00630551	0.0164674	0.0239931	0.0267322	-0.0100202	145	9
-0.0192069	-0.0316568	0.0314963	0.00633244	0.0168799	0.0243079	0.0268022	-0.00995031	145	9
-0.0180859	-0.0308596	0.0303539	0.00617175	0.0167804	0.0238948	0.0261043	-0.00958524	145	9
-0.0169055	-0.0299554	0.0291067	0.0059896	0.0166221	0.0233983	0.025317	-0.00918708	145	9
-0.0157442	-0.028997	0.0278337	0.00579563	0.0164089	0.0228432	0.0244848	-0.00877995	145	9
-0.0147248	-0.0280118	0.0266216	0.00559739	0.0161002	0.0222187	0.0236361	-0.00839402	145	9
-0.0137092	-0.0266741	0.0251777	0.00532945	0.0154921	0.0212557	0.0224971	-0.00793663	145	9
-0.0133399	-0.0262039	0.0246608	0.0052338	0.0152853	0.0209196	0.0220955	-0.00777053	145	9
-0.013176	-0.018277	0.0248497	0.00628129	0.00618794	0.0151957	0.0158492	-0.0114516	218	9
-0.0138103	-0.0191854	0.0259514	0.00653653	0.00656073	0.0159181	0.0166304	-0.0119003	218	9
-0.0145374	-0.020244	0.0271579	0.00680092	0.00703296	0.0167406	0.0175369	-0.0123533	218	9
-0.0137885	-0.0192928	0.0254551	0.00629912	0.00691121	0.0158485	0.016692	-0.0113873	76	9
-0.0137818	-0.019326	0.0253021	0.00622588	0.00701941	0.0158272	0.0167112	-0.0112291	76	9
-0.0141452	-0.019911	0.0257186	0.0062651	0.00740275	0.0162198	0.0171999	-0.0112533	76	9
-0.01464	-0.0208101	0.0259452	0.00614856	0.00819413	0.0167209	0.0179307	-0.0109167	76	9
-0.0156134	-0.0224602	0.0267725	0.00610944	0.00944523	0.0177411	0.0192918	-0.0106695	76	9
-0.0166842	-0.0242096	0.0278486	0.00614837	0.0106738	0.0188667	0.020743	-0.010582	76	9
-0.0172174	-0.0251643	0.0279142	0.00593018	0.0115975	0.0193335	0.0215041	-0.0100439	76	9
-0.0174802	-0.0257335	0.0273549	0.00552407	0.0124384	0.0194408	0.0219223	-0.00915902	292	9
-0.0186439	-0.0275459	0.0286243	0.0056128	0.0136339	0.0206257	0.0234276	-0.00918789	145	9
-0.0199684	-0.0295809	0.0304667	0.00591255	0.0147769	0.022086	0.0251433	-0.00962267	145	9
-0.0203117	-0.030243	0.0310237	0.00602344	0.0151823	0.022594	0.0257042	-0.00976392	145	9
-0.0205908	-0.0309079	0.0316289	0.00616076	0.0155925	0.0231444	0.0262605	-0.00996	145	9
-0.0201488	-0.0307007	0.0312724	0.00612686	0.0156316	0.0230879	0.026071	-0.00985657	145	9
-0.0193169	-0.0301222	0.0304532	0.00601669	0.0155593	0.0227972	0.0255615	-0.00960394	145	9
-0.0188199	-0.0297167	0.0299252	0.00593836	0.0154659	0.0225661	0.0252071	-0.00944072	145	9
-0.0123984	-0.0242265	0.0228403	0.00484455	0.0140973	0.0193259	0.0204354	-0.00720511	145	9
-0.0127448	-0.0249859	0.0235329	0.00499498	0.0145607	0.0199435	0.0210728	-0.00742154	145	9
-0.0138628	-0.0192926	0.0259374	0.00650514	0.00667514	0.0159677	0.0167155	-0.0118231	218	9
-0.0140559	-0.0195955	0.0261855	0.00653932	0.00685776	0.016179	0.0169702	-0.011865	76	9
-0.0139886	-0.019565	0.0258504	0.00640344	0.00699102	0.0160811	0.0169293	-0.0115807	76	9
-0.0138969	-0.0195301	0.0253722	0.0062075	0.00718986	0.0159456	0.0168779	-0.0111697	76	9
-0.0133672	-0.0189465	0.0238724	0.00570526	0.00733775	0.0152857	0.0163373	-0.0101659	76	9
-0.0131169	-0.0187057	0.023048	0.0054102	0.00749929	0.0149626	0.0161041	-0.00956592	76	9
-0.013683	-0.0196847	0.0234721	0.00535909	0.00827427	0.015552	0.0169085	-0.00935966	76	9
-0.0143208	-0.0208609	0.0237	0.00517681	0.00934303	0.01619	0.0178611	-0.00885675	76	9
-0.01487	-0.0218411	0.023974	0.00505843	0.0101921	0.0167395	0.0186583	-0.0085109	76	9
-0.0147367	-0.0217954	0.0231859	0.00472632	0.0105309	0.0165149	0.0185813	-0.00781905	76	9
-0.0149092	-0.0221725	0.0229805	0.00454313	0.0110088	0.0166438	0.0188713	-0.00739959	145	9
-0.0168152	-0.0250301	0.0257111	0.00501809	0.0125397	0.0187187	0.0212881	-0.00813089	145	9
-0.0181179	-0.0269899	0.0276622	0.00538315	0.0135539	0.0201695	0.0229499	-0.00871034	145	9
-0.0128512	-0.0183583	0.0224772	0.00524878	0.00742985	0.0146495	0.0157981	-0.00925931	76	9
-0.012621	-0.0181371	0.0217187	0.00497729	0.00757876	0.0143524	0.0155838	-0.00870722	76	9
-0.0135958	-0.02022	0.0210663	0.00419919	0.00998718	0.0152159	0.0172177	-0.00685762	76	9
-0.0132062	-0.0196841	0.020333	0.00401439	0.0098082	0.0147707	0.0167532	-0.0065192	76	9
-0.00941882	-0.0304511	0.034153	0.00985073	0.0159157	0.0279	0.0249434	-0.0156519	495	9
-0.0109536	-0.0296187	0.0317962	0.00883155	0.0157725	0.0262095	0.0246699	-0.0136765	495	9
-0.0117606	-0.0273602	0.0280724	0.00747539	0.0148347	0.0233637	0.0231653	-0.0112228	459	9
-0.0111124	-0.0242095	0.0242841	0.00632372	0.0132387	0.0203108	0.0206611	-0.00932825	459	9
-0.00948816	-0.0202026	0.0200965	0.00519251	0.0110786	0.0168398	0.0172933	-0.00760457	459	9
-0.00773193	-0.0164123	0.016301	0.00421179	0.00899977	0.0136657	0.0140562	-0.00615504	459	9
-0.00669917	-0.0142465	0.0141472	0.00366395	0.00780512	0.0118635	0.0122	-0.00534585	459	9
0.0215196	-0.0253389	0.0538271	0.0202602	0.00835152	0.0383	0.0132362	-0.0388621	99	9
0.0215532	-0.0259322	0.0544014	0.020572	0.00864881	0.0389734	0.0137826	-0.0392932	99	9
0.0210095	-0.0267426	0.0546813	0.0207554	0.00914672	0.0395923	0.0146767	-0.0393703	99	9
0.0191125	-0.0273205	0.0535048	0.0202522	0.0097659	0.0392574	0.0157134	-0.0380671	99	9
0.016012	-0.0278123	0.0512461	0.0191669	0.0105642	0.0381918	0.0169336	-0.0356175	495	9
0.0141593	-0.0281767	0.0499756	0.0185446	0.0110833	0.037628	0.0177177	-0.034195	495	9
0.0130864	-0.0282034	0.0490108	0.0181044	0.0112917	0.0371034	0.0180285	-0.0332375	495	9
0.0123307	-0.0279892	0.0480512	0.0176972	0.0113182	0.0364844	0.0180661	-0.0324005	495	9
0.0116013	-0.0278024	0.0472015	0.0173267	0.0113377	0.0359121	0.0181103	-0.031637	495	9
0.0102815	-0.027875	0.0462552	0.0168271	0.0115728	0.0353125	0.0184774	-0.0305718	495	9
0.00796344	-0.0282815	0.0449743	0.0160577	0.0121296	0.0345533	0.0193184	-0.028902	495	9
0.00408451	-0.0290325	0.0429124	0.0147726	0.0131164	0.0333492	0.0207633	-0.0261305	495	9
-0.00177331	-0.0300395	0.039624	0.0127674	0.0145521	0.0313932	0.0228466	-0.0218411	495	9
-0.00705767	-0.0306485	0.0362688	0.010858	0.0156796	0.0293183	0.0245192	-0.0177772	495	9
-0.0104052	-0.0303172	0.0331698	0.00933521	0.0160466	0.0272357	0.0250475	-0.0146555	495	9
-0.012134	-0.0286567	0.0295356	0.00787383	0.0155337	0.0245587	0.0242053	-0.0118822	459	9
-0.0118612	-0.0259098	0.0260061	0.00676118	0.0141789	0.0217487	0.0220953	-0.00999106	459	9
-0.0105901	-0.0225808	0.022473	0.00580125	0.0123877	0.0188288	0.0193214	-0.00850602	459	9
-0.00986513	-0.0209574	0.0208295	0.00537301	0.0114998	0.0174571	0.0179426	-0.00786667	459	9
-0.00780482	-0.016531	0.016408	0.00423387	0.00906936	0.013757	0.0141612	-0.00618614	459	9
-0.00702437	-0.0148968	0.0147822	0.00382177	0.0081668	0.0123972	0.0127607	-0.00557606	459	9
-0.0160261	-0.0253576	0.0359662	0.00940956	0.00844401	0.0220494	0.0214215	-0.0173163	410	9
-0.0161325	-0.0260571	0.037024	0.00974075	0.00871788	0.022797	0.021942	-0.0179418	410	9
-0.0146961	-0.0270366	0.0395195	0.0106956	0.00901316	0.0245333	0.0222786	-0.0198284	410	9
-0.011148	-0.0272871	0.0416544	0.0117876	0.00913224	0.0263136	0.0216143	-0.0220546	410	9
-0.00377344	-0.0269634	0.0452929	0.0138254	0.00881057	0.0291768	0.0196274	-0.026281	410	9
0.00489769	-0.025691	0.0477948	0.0156643	0.00823195	0.031495	0.0166818	-0.0301741	410	9
0.0117215	-0.0243616	0.0490044	0.0168706	0.00774827	0.0329145	0.0141426	-0.0327668	410	9
0.0161206	-0.0235787	0.0499911	0.0177251	0.00742518	0.0339393	0.0125592	-0.0345924	99	9
0.0189233	-0.0232124	0.0510631	0.0184324	0.00716642	0.0348011	0.0116447	-0.0360825	99	9
0.019701	-0.0230781	0.0511868	0.0185688	0.00713252	0.0349761	0.0113739	-0.0363668	99	9
0.0204649	-0.0230222	0.0515002	0.0187879	0.00708712	0.0352633	0.0111767	-0.0368006	99	9
0.0206862	-0.0230908	0.0515856	0.018883	0.0071422	0.0354343	0.0112197	-0.0369384	99	9
0.020765	-0.0232558	0.0516638	0.0189758	0.00726073	0.0356453	0.0113872	-0.0370371	99	9
0.0205212	-0.0235067	0.0515719	0.0189823	0.00746661	0.0357891	0.0117094	-0.0369283	99	9
0.020015	-0.0239057	0.0514235	0.0189557	0.00778277	0.0359632	0.0122256	-0.0367048	99	9
0.0203266	-0.0246298	0.052214	0.01942	0.00815758	0.0369103	0.0128559	-0.0373776	99	9
0.0186171	-0.0252348	0.0512488	0.018992	0.00877079	0.0366934	0.0138519	-0.0362463	99	9
0.0178222	-0.0260209	0.0512438	0.0190338	0.00932926	0.0371447	0.0147858	-0.0360389	99	9
0.016154	-0.0267521	0.0504658	0.0186736	0.0100048	0.0370822	0.0158689	-0.0350271	99	9
0.0135902	-0.0274646	0.0489449	0.0179042	0.0108314	0.0365263	0.0171243	-0.0332026	495	9
0.0113111	-0.0281142	0.0476636	0.0172131	0.0115778	0.0360423	0.0182263	-0.0315939	495	9
0.00981071	-0.0284147	0.0466642	0.0166964	0.012011	0.0355838	0.0188478	-0.0304354	495	9
0.00901517	-0.0283424	0.0458324	0.016329	0.0121223	0.0350948	0.019007	-0.0296552	495	9
-0.0092535	-0.0195603	0.0193965	0.00499026	0.0107437	0.0162659	0.0167545	-0.00729316	459	9
-0.00866279	-0.0183186	0.0181704	0.00467892	0.0100582	0.0152366	0.0156922	-0.00683779	459	9
-0.00770646	-0.0163158	0.0161894	0.00417765	0.00895115	0.0135753	0.0139778	-0.00610126	459	9
-0.0159253	-0.0226923	0.0312301	0.00797027	0.00761494	0.0190771	0.0195691	-0.0145727	410	9
-0.0166958	-0.0243945	0.0336838	0.0086423	0.00823216	0.0206603	0.0209359	-0.0158163	410	9
-0.0164466	-0.025936	0.0363172	0.00947931	0.00882178	0.0224717	0.0219457	-0.0174104	410	9
-0.0146284	-0.0267218	0.0385124	0.0103692	0.00912259	0.024108	0.0220567	-0.0191758	410	9
-0.0130949	-0.0269211	0.0396144	0.0108913	0.00919684	0.0249772	0.0218292	-0.0202332	410	9
-0.0230834	-0.0450674	0.0432109	0.00956751	0.0254927	0.0359824	0.0380062	-0.0141246	199	9
-0.0227371	-0.0452701	0.043692	0.00997812	0.0255164	0.0364801	0.038272	-0.0147199	229	9
-0.0217165	-0.0443596	0.0431298	0.0102621	0.0249111	0.0361926	0.0376713	-0.015101	229	9
-0.0205437	-0.0423953	0.0413538	0.0100322	0.0237591	0.0347859	0.0361034	-0.0147393	229	9
-0.0187525	-0.0388898	0.0380318	0.00933539	0.0217341	0.0320006	0.0331662	-0.0136985	229	9
-0.0160328	-0.0334127	0.0327942	0.0081553	0.0185904	0.0275729	0.0285326	-0.0119528	229	9
-0.0135683	-0.0284217	0.0280029	0.00705325	0.015739	0.0235215	0.024299	-0.0103271	229	9
-0.0116605	-0.0245018	0.0241964	0.00614035	0.0135297	0.0203121	0.0209619	-0.00898527	459	9
-0.0104318	-0.021995	0.0217703	0.00556795	0.012109	0.0182654	0.0188297	-0.00814102	459	9
-0.00953105	-0.0201337	0.0199571	0.0051271	0.0110649	0.0167375	0.0172436	-0.00749452	459	9
-0.00940898	-0.0198764	0.0197055	0.00506364	0.0109225	0.0165254	0.0170242	-0.00740276	459	9
-0.011463	-0.0158772	0.0217004	0.00550479	0.00532029	0.0132281	0.0137734	-0.0100501	218	9
-0.0127252	-0.0176285	0.0240856	0.00610857	0.0059113	0.0146857	0.0152921	-0.0111514	218	9
-0.0146447	-0.0203969	0.027893	0.0070801	0.00684702	0.0170178	0.0176734	-0.0129271	410	9
-0.0161033	-0.0225247	0.0307283	0.00779233	0.00761032	0.0187932	0.0195004	-0.0142191	410	9
-0.0213277	-0.0398253	0.0377463	0.00768301	0.0228166	0.0312374	0.0334367	-0.011531	145	9
-0.0207145	-0.0392802	0.0369792	0.00756042	0.0226922	0.0308952	0.0329754	-0.011261	199	9
-0.0206505	-0.0392868	0.0368829	0.00754478	0.0227478	0.0309015	0.03298	-0.0111965	199	9
-0.0211143	-0.0400323	0.0375919	0.00769304	0.0231258	0.0314429	0.0336041	-0.0113964	199	9
-0.0204859	-0.0394216	0.0372139	0.00783574	0.0227098	0.0311994	0.0331667	-0.0115959	199	9
-0.0218351	-0.0428372	0.0409869	0.00907381	0.0243456	0.034265	0.0361491	-0.0133996	199	9
-0.0212343	-0.0430582	0.041685	0.00976425	0.0242896	0.0350017	0.0365234	-0.0143833	229	9
-0.0204928	-0.0420197	0.0408266	0.00975179	0.0236501	0.0343521	0.0357263	-0.0143454	229	9
-0.0200576	-0.0413234	0.0402435	0.00971843	0.0232047	0.0338758	0.0351818	-0.0142819	229	9
-0.019077	-0.0393922	0.0384033	0.00932378	0.0220962	0.0323352	0.0335611	-0.0136937	229	9
-0.0172635	-0.0358472	0.0350867	0.00864423	0.0200118	0.0295206	0.030585	-0.0126787	229	9
-0.014599	-0.0304382	0.0298853	0.00744154	0.0169279	0.0251253	0.0259963	-0.0109053	229	9
-0.0103825	-0.0143801	0.0196533	0.00498539	0.00481888	0.0119805	0.0124748	-0.00910173	218	9
-0.0117601	-0.016289	0.0222589	0.00564582	0.00546024	0.0135704	0.0141307	-0.010307	218	9
-0.013294	-0.0184185	0.0251484	0.00637532	0.00618402	0.0153398	0.015977	-0.0116363	218	9
-0.0299154	-0.0417468	0.0455105	0.00853393	0.0195804	0.0308547	0.0352588	-0.0148448	292	9
-0.0297888	-0.0416994	0.0450585	0.00838884	0.0197515	0.0307547	0.0352218	-0.0145078	292	9
-0.029643	-0.0417255	0.0446888	0.00829906	0.0199599	0.0307526	0.0352573	-0.0142424	292	9
-0.0302489	-0.042786	0.045577	0.00845396	0.0206011	0.0315351	0.0361523	-0.0144391	292	9
-0.0297126	-0.0428799	0.0451819	0.00848409	0.02096	0.031773	0.0362498	-0.0142885	145	9
-0.0296739	-0.0438382	0.0458321	0.00867844	0.021751	0.0326875	0.0370101	-0.0144898	145	9
-0.0274609	-0.042424	0.0435449	0.00841383	0.0216803	0.0320083	0.0357975	-0.0137471	145	9
-0.0256659	-0.0415493	0.0418493	0.00821565	0.0218813	0.0316997	0.0350199	-0.0131528	145	9
-0.0235126	-0.0400373	0.0395118	0.00789492	0.0217405	0.0309014	0.0337222	-0.0123611	145	9
-0.0215754	-0.0386848	0.0374216	0.00760559	0.0216235	0.0301924	0.03256	-0.0116531	145	9
-0.0201712	-0.0376843	0.0359003	0.00739354	0.0215215	0.029662	0.0317019	-0.0111416	145	9
-0.0188878	-0.0362603	0.034224	0.0071224	0.0209828	0.0287108	0.0305064	-0.0106221	145	9
-0.0184762	-0.0357738	0.0336428	0.00702104	0.020792	0.0283683	0.0300969	-0.010427	199	9
-0.0188071	-0.0363702	0.0341961	0.00714415	0.0211147	0.0288204	0.0305988	-0.0105906	199	9
-0.0186185	-0.0361969	0.0341108	0.00720989	0.0209785	0.0287634	0.0304819	-0.0106802	199	9
-0.00972299	-0.0134667	0.0184047	0.00466852	0.00451304	0.0112193	0.0116824	-0.00852317	218	9
-0.0115294	-0.0159716	0.0218146	0.00553139	0.00535883	0.0133034	0.0138548	-0.0100969	218	9
-0.0126914	-0.0175832	0.0240077	0.00608611	0.00590353	0.0146439	0.0152525	-0.0111084	218	9
-0.0156566	-0.0219218	0.0288521	0.00712665	0.00788813	0.0179903	0.018963	-0.012874	76	9
-0.0171786	-0.0241726	0.0312553	0.00761888	0.00897149	0.0196985	0.0208823	-0.0136898	76	9
-0.0197502	-0.0279451	0.0353716	0.00847551	0.0107442	0.0225772	0.0241002	-0.01513	76	9
-0.0214891	-0.0305844	0.0375574	0.00874737	0.012322	0.0243865	0.0263048	-0.015475	76	9
-0.0228046	-0.032534	0.0385338	0.00859692	0.0137927	0.0254787	0.0278727	-0.0150623	292	9
-0.0241977	-0.034463	0.0390125	0.00814244	0.0154768	0.0263313	0.0293671	-0.0141022	292	9
-0.0271229	-0.0382701	0.0417685	0.00806903	0.0179289	0.0285273	0.0324235	-0.013907	292	9
-0.0273683	-0.0388135	0.0415388	0.00784866	0.0185848	0.0287448	0.0328551	-0.0133809	292	9
-0.0277752	-0.0396246	0.041974	0.00788276	0.0191918	0.0293005	0.0335382	-0.0133326	292	9
-0.0280198	-0.0403373	0.0424296	0.00799138	0.0197077	0.0298718	0.0341476	-0.0134134	145	9
-0.0276195	-0.0401986	0.0420388	0.00797462	0.0197947	0.0298572	0.0340418	-0.0132829	145	9
-0.0104642	-0.0144952	0.019802	0.00502165	0.0048617	0.0120745	0.0125743	-0.00916685	218	9
-0.0114463	-0.0158598	0.0216463	0.005486	0.005329	0.0132065	0.0137571	-0.0100121	218	9
-0.012239	-0.016964	0.0231267	0.00585661	0.00571297	0.0141194	0.0147136	-0.0106851	218	9
-0.0142818	-0.0198854	0.0266884	0.00668537	0.00690281	0.016447	0.0172269	-0.0121449	76	9
-0.0144138	-0.020115	0.0267834	0.00667154	0.00708671	0.0165842	0.0174154	-0.0120926	76	9
-0.0150048	-0.0210106	0.0276472	0.00682815	0.00756296	0.0172412	0.0181746	-0.0123339	76	9
-0.0157339	-0.022107	0.0287389	0.00703436	0.0081292	0.0180539	0.0191057	-0.0126603	76	9
-0.0172102	-0.0243599	0.0308323	0.00739317	0.00936617	0.0196859	0.0210113	-0.0131943	76	9
-0.0190492	-0.0271324	0.0334909	0.00786336	0.0108478	0.0217077	0.0233576	-0.0139183	76	9
-0.0204588	-0.0293111	0.0350791	0.00799278	0.0122554	0.0231445	0.0251672	-0.0140048	76	9
-0.0216876	-0.0311366	0.0361017	0.00791271	0.0135802	0.0242094	0.026648	-0.0137334	292	9
-0.0129152	-0.0179192	0.0243447	0.00615042	0.00607585	0.0148937	0.015538	-0.0112107	218	9
-0.0130204	-0.0180789	0.0244977	0.00617789	0.00616136	0.0150106	0.0156734	-0.0112528	218	9
-0.0133488	-0.0185645	0.0250177	0.00628492	0.00639431	0.0153797	0.0160876	-0.0114304	76	9
-0.0137555	-0.019179	0.0256177	0.00639554	0.00671749	0.0158324	0.0166089	-0.0116027	76	9
-0.0143025	-0.0199941	0.0264628	0.00656327	0.00712215	0.016445	0.0173029	-0.0118757	76	9
-0.0147044	-0.0205993	0.0270629	0.00667609	0.00743597	0.0168931	0.0178167	-0.0120536	76	9
-0.0135281	-0.0188076	0.0253744	0.00637963	0.00646379	0.0155883	0.0162996	-0.0116064	218	9
-0.0136536	-0.0190139	0.0255046	0.00638634	0.00660713	0.0157226	0.0164712	-0.0115998	76	9
-0.0138454	-0.0193187	0.0257378	0.0064137	0.00679899	0.0159313	0.0167266	-0.0116271	76	9
0.0167533	-0.0273802	0.0508525	0.0195433	0.010115	0.03821	0.0167499	-0.0360346	495	9
0.0146579	-0.0276776	0.0495806	0.0187889	0.0106041	0.0374372	0.0174435	-0.0344373	495	9
0.0108297	-0.0283785	0.0474753	0.0174918	0.0115637	0.036196	0.018833	-0.0316501	495	9
0.00601564	-0.0292488	0.0448151	0.0158635	0.0127585	0.0346242	0.0205755	-0.0281429	495	9
0.000762672	-0.0299155	0.0415207	0.0139559	0.0139292	0.0326013	0.0222633	-0.0240888	495	9
-0.00460637	-0.0299919	0.0373304	0.0117249	0.0148476	0.0298851	0.0235323	-0.0194721	495	9
-0.00906311	-0.0286423	0.0319398	0.00922314	0.0149575	0.0261219	0.0235252	-0.0145491	300	9
-0.0104123	-0.0251384	0.0260852	0.00705465	0.01354	0.0216571	0.0212024	-0.0106446	300	9
-0.00905637	-0.0201615	0.0203603	0.00536182	0.0109755	0.0170049	0.0171655	-0.00792806	459	9
-0.00714608	-0.015601	0.0156311	0.00409344	0.00851084	0.0130816	0.0133159	-0.00600707	459	9
-0.00557106	-0.0121421	0.012117	0.00318784	0.00661212	0.0101596	0.0103695	-0.00464077	459	9
-0.00466918	-0.0102492	0.010195	0.00271314	0.00555659	0.00856817	0.00875046	-0.00390717	459	9
0.0247371	-0.0263604	0.0576657	0.0221136	0.00832608	0.0410789	0.0133451	-0.0424227	99	9
0.0247301	-0.0269008	0.0582073	0.0223887	0.00858639	0.041676	0.013839	-0.0428102	99	9
0.0236861	-0.0274578	0.0577676	0.0222565	0.00902847	0.0417681	0.0146532	-0.0422805	99	9
0.0218341	-0.0277394	0.0562963	0.021641	0.00948507	0.0411377	0.0154344	-0.0408145	99	9
0.0197645	-0.0280928	0.0547353	0.0209592	0.0100182	0.0404692	0.0163183	-0.0392039	495	9
0.0182491	-0.0283041	0.0535212	0.0204411	0.0103855	0.0399293	0.0169339	-0.0379875	495	9
0.0175013	-0.0281806	0.0525969	0.0200943	0.0104533	0.0394221	0.01708	-0.0372156	495	9
0.0170352	-0.0278564	0.0517197	0.0197741	0.0103686	0.0388407	0.0169789	-0.0365596	495	9
0.0166789	-0.0275861	0.0510519	0.019531	0.010281	0.0383744	0.0168814	-0.0360611	495	9
0.0157072	-0.0275182	0.0501888	0.0191235	0.0103842	0.037804	0.0170692	-0.0351927	495	9
0.0122149	-0.0280132	0.0480725	0.0178738	0.0111932	0.0365179	0.0182287	-0.0325389	495	9
0.00761578	-0.0289177	0.045638	0.0163506	0.0123721	0.0350997	0.0199487	-0.0292519	495	9
0.00218884	-0.0298842	0.0426294	0.0145128	0.0137112	0.0333183	0.0219051	-0.0252991	495	9
-0.00260059	-0.0303809	0.0394841	0.0127292	0.0147237	0.0313606	0.0233643	-0.0215291	495	9
-0.0079615	-0.0303334	0.0351506	0.0104366	0.0155964	0.0285278	0.0245365	-0.0168362	495	9
-0.0108912	-0.0282881	0.0300235	0.00827599	0.0151138	0.0248072	0.0236686	-0.0127002	300	9
-0.0112231	-0.0257048	0.0262355	0.0069627	0.013954	0.0218596	0.0218089	-0.0104003	459	9
-0.0101861	-0.0222817	0.0223799	0.0058465	0.0121687	0.0187129	0.0190103	-0.00862348	459	9
-0.00836556	-0.0179391	0.0178839	0.0046404	0.00982134	0.0149797	0.0153442	-0.00679996	459	9
-0.0067213	-0.0143839	0.0143099	0.00371837	0.00787052	0.0119962	0.0123084	-0.00542871	459	9
-0.00554171	-0.0118755	0.0117849	0.00307824	0.00648516	0.00989344	0.0101635	-0.00446567	459	9
-0.00501914	-0.0108254	0.010714	0.00282732	0.00588865	0.00901258	0.00926208	-0.00406312	459	9
0.00372526	-0.0271785	0.050805	0.016464	0.00829745	0.0328367	0.0179474	-0.0317074	410	9
0.00852129	-0.0260976	0.0514952	0.0173012	0.00785903	0.0337268	0.0160745	-0.033525	410	9
0.0145949	-0.0245279	0.0517619	0.018163	0.00734852	0.0345774	0.0135707	-0.0354317	410	9
0.0185574	-0.0235837	0.0520739	0.0187551	0.00704567	0.035208	0.0119867	-0.0367291	99	9
0.0208551	-0.0231118	0.0524256	0.0191509	0.00687803	0.0356634	0.0111193	-0.0375816	99	9
0.0226187	-0.0229106	0.0531514	0.0196255	0.00671732	0.0362487	0.0105749	-0.0385677	99	9
0.02396	-0.0229843	0.0540929	0.0201451	0.00664931	0.0369739	0.0103487	-0.0395934	99	9
0.0250873	-0.0232286	0.0551142	0.0206975	0.00665883	0.0378009	0.0103279	-0.0406315	99	9
0.0255613	-0.0236428	0.0558415	0.0210842	0.00682207	0.0384924	0.0106056	-0.0412808	99	9
0.025267	-0.0241548	0.0560668	0.0212169	0.00713059	0.0389067	0.0111536	-0.0413706	99	9
0.0243549	-0.0247627	0.0558314	0.0211465	0.00758573	0.0391135	0.0119552	-0.040985	99	9
0.0237813	-0.0256222	0.0561126	0.0213423	0.00811697	0.0397715	0.0129092	-0.0410625	99	9
0.0236796	-0.0265596	0.056907	0.0217799	0.00859863	0.0407604	0.0138102	-0.0416274	99	9
0.0228799	-0.0272056	0.0567909	0.0217872	0.00904678	0.0410728	0.0146314	-0.0413756	99	9
0.0217421	-0.0275164	0.05601	0.0214803	0.00939643	0.0408389	0.0152427	-0.0405693	99	9
0.0194877	-0.0278221	0.0542687	0.0206848	0.00994226	0.0400165	0.016112	-0.0387577	495	9
0.0173518	-0.0281418	0.052658	0.0199416	0.0104769	0.0392681	0.0169566	-0.0370601	495	9
0.0160437	-0.0282209	0.0515097	0.0194348	0.0107503	0.0386838	0.0173883	-0.0359278	495	9
0.015373	-0.0280206	0.0505996	0.0190763	0.0107691	0.0381279	0.0174339	-0.0351706	495	9
0.0149351	-0.0277413	0.0498392	0.0187897	0.0106963	0.037609	0.0173501	-0.0345856	495	9
0.0140259	-0.0276364	0.0489673	0.0183818	0.0107812	0.0370308	0.0174936	-0.0337334	495	9
0.0118962	-0.0278892	0.0476163	0.0176112	0.0112423	0.0361994	0.0181719	-0.0320925	495	9
0.00845472	-0.0285475	0.0457767	0.016473	0.0121092	0.035123	0.0194506	-0.0296316	495	9
0.00340194	-0.0295212	0.0430837	0.0148	0.013389	0.0335486	0.0213304	-0.0260186	495	9
-0.00327145	-0.0305535	0.039182	0.0124758	0.0149592	0.031197	0.023623	-0.0210505	495	9
-0.00778472	-0.0306684	0.035746	0.0106246	0.0157593	0.0289789	0.0247299	-0.0172261	495	9
-0.00623102	-0.0132737	0.0131592	0.00342283	0.00726034	0.0110464	0.0113674	-0.00497047	459	9
-0.00540157	-0.0116018	0.0114854	0.0030178	0.00632146	0.00965622	0.00992979	-0.00434895	459	9
-0.013859	-0.0212291	0.0299843	0.00776568	0.00703363	0.0182629	0.0180258	-0.0142654	410	9
-0.0137159	-0.0227064	0.0327871	0.00861279	0.00746727	0.0199731	0.0189888	-0.0158848	410	9
-0.0146217	-0.0247851	0.0359449	0.00950591	0.00815559	0.0219637	0.0206513	-0.0175558	410	9
-0.0141647	-0.0268508	0.0398587	0.0108013	0.00879933	0.024536	0.0219787	-0.0200569	410	9
-0.0116328	-0.0280082	0.0433173	0.0122236	0.00910162	0.0269954	0.02219	-0.0228959	410	9
-0.00595924	-0.0280124	0.0465362	0.0139461	0.00894146	0.0295091	0.0208482	-0.0264479	410	9
0.00210095	-0.0270263	0.049371	0.0158319	0.00839388	0.0319318	0.0182468	-0.030417	410	9
0.0106484	-0.0251303	0.0504933	0.0172559	0.00769915	0.0334897	0.0149219	-0.0335085	410	9
0.0159728	-0.0239249	0.0510536	0.0180893	0.00730153	0.0344063	0.0128332	-0.0353241	99	9
0.0190236	-0.023304	0.0515524	0.018625	0.00707221	0.0350219	0.0116839	-0.0364786	99	9
0.0212244	-0.0229782	0.0523108	0.0191573	0.00686154	0.0356544	0.0109428	-0.0376009	99	9
0.0223763	-0.0229215	0.0528896	0.0195092	0.00678568	0.0361224	0.0106489	-0.0383141	99	9
0.0230977	-0.0230453	0.0534494	0.0198247	0.00680173	0.0366021	0.0106099	-0.0389059	99	9
0.0236278	-0.0232618	0.0539573	0.0201272	0.00687792	0.0370991	0.0107121	-0.0394276	99	9
0.0237053	-0.0235776	0.0542285	0.0203052	0.00705478	0.0374817	0.011009	-0.0396608	99	9
0.0230552	-0.0239954	0.0540215	0.0202409	0.00738204	0.0376089	0.0115703	-0.0393581	99	9
0.0224493	-0.0244047	0.0538402	0.0201912	0.00769851	0.0377495	0.0121145	-0.0390871	99	9
0.0230073	-0.0248655	0.054728	0.0206449	0.00785589	0.0385404	0.0124055	-0.0398695	99	9
-0.0250461	-0.0489373	0.047204	0.0105645	0.027433	0.0390828	0.0412324	-0.0155876	199	9
-0.0237918	-0.0475165	0.046058	0.0106307	0.0266302	0.0383496	0.0401727	-0.0156737	199	9
-0.0221486	-0.0455103	0.0444152	0.0107029	0.0254499	0.0372384	0.0386804	-0.0157357	229	9
-0.020661	-0.0431059	0.0423536	0.0105397	0.0239537	0.035576	0.0367911	-0.0154537	229	9
-0.0185856	-0.0388972	0.038294	0.00961367	0.0215621	0.0321678	0.0332387	-0.0140814	229	9
-0.0160731	-0.0336866	0.0332017	0.00837162	0.0186464	0.0278854	0.0288019	-0.0122564	229	9
-0.0136301	-0.0286625	0.0283195	0.00719924	0.0158165	0.0237703	0.0245249	-0.0105328	229	9
-0.0115746	-0.0243743	0.0241044	0.00614727	0.0134338	0.0202281	0.0208613	-0.00899035	459	9
-0.0104332	-0.0220168	0.0218027	0.00558666	0.0121122	0.0182906	0.0188511	-0.00816618	459	9
-0.00947421	-0.0200356	0.0198624	0.00511198	0.0110034	0.0166594	0.0171601	-0.00746645	459	9
-0.00862135	-0.0182481	0.0180999	0.00466727	0.0100142	0.0151793	0.0156316	-0.00681522	459	9
-0.00758569	-0.01607	0.0159429	0.00411712	0.00881388	0.0133705	0.0137664	-0.00600889	459	9
-0.00626698	-0.00867202	0.011932	0.00303367	0.0028747	0.00722858	0.00751982	-0.0055473	218	9
-0.00785055	-0.0108899	0.0149451	0.00379719	0.00362816	0.0090813	0.00944079	-0.00693901	218	9
-0.0100116	-0.0139583	0.0191488	0.00486668	0.00466322	0.0116569	0.0120895	-0.00889183	218	9
-0.0120157	-0.0169405	0.0233092	0.00593593	0.00565987	0.014198	0.0146373	-0.0108509	410	9
-0.0134847	-0.0195908	0.0272157	0.00697384	0.00652742	0.016579	0.0168184	-0.0127712	410	9
-0.0149173	-0.0219937	0.0306676	0.00788555	0.00732815	0.0187013	0.0188264	-0.0144528	410	9
-0.0160091	-0.0239865	0.033545	0.00866549	0.00800465	0.0205057	0.0204736	-0.0158972	410	9
-0.0363456	-0.0506271	0.0546451	0.00987981	0.0240644	0.0370937	0.0425823	-0.0172511	292	9
-0.035345	-0.0503861	0.0536421	0.00975032	0.0244308	0.0370815	0.0423361	-0.0167787	145	9
-0.033621	-0.0494446	0.051736	0.00948646	0.0245775	0.0366222	0.0414994	-0.016017	145	9
-0.0323584	-0.0491192	0.0504183	0.0092745	0.0250561	0.0365621	0.041151	-0.0153529	145	9
-0.0304792	-0.0483969	0.0483633	0.00895164	0.025551	0.0362831	0.0404619	-0.0143952	145	9
-0.0285593	-0.0475229	0.0462484	0.0086345	0.0259208	0.0359051	0.0396664	-0.0134724	145	9
-0.0271634	-0.0469459	0.0447129	0.00840206	0.026256	0.0356781	0.0391381	-0.0127823	199	9
-0.0265251	-0.046822	0.0439631	0.0082658	0.0265798	0.0356621	0.0390026	-0.0123636	199	9
-0.0264442	-0.0469501	0.0437853	0.0082133	0.0268015	0.0357405	0.0390974	-0.0121795	199	9
-0.0264369	-0.0470687	0.0438799	0.00829151	0.0268613	0.0358688	0.0392207	-0.0122551	199	9
-0.0261278	-0.047292	0.0443811	0.00869649	0.0268882	0.0363671	0.0394996	-0.0128442	199	9
-0.0250179	-0.0477264	0.0456214	0.00980041	0.0269127	0.0376829	0.040101	-0.0144787	199	9
-0.0231913	-0.04633	0.044832	0.0103204	0.026037	0.0373961	0.0391803	-0.0152196	229	9
-0.0219623	-0.0450707	0.0439398	0.0105557	0.025237	0.036856	0.0383013	-0.0155226	229	9
-0.0207392	-0.0430628	0.0421791	0.0103811	0.0240181	0.0354502	0.0367176	-0.0152352	229	9
-0.0182075	-0.0379939	0.0373253	0.00930632	0.0211163	0.0313723	0.0324488	-0.0136384	229	9
-0.0148518	-0.03108	0.0305999	0.00768881	0.0172266	0.0257075	0.0265657	-0.01126	229	9
-0.0126103	-0.0265137	0.0261954	0.00665744	0.0146324	0.0219874	0.0226862	-0.00974106	459	9
-0.0109098	-0.02299	0.0227454	0.00580967	0.0126633	0.0190857	0.0196791	-0.00849508	459	9
-0.0100521	-0.0212221	0.0210259	0.00539412	0.0116695	0.0176362	0.0181732	-0.00788525	459	9
-0.00953362	-0.0201537	0.0199824	0.00514077	0.0110699	0.0167582	0.0172621	-0.00751188	459	9
-0.00541123	-0.00747455	0.0102991	0.00261942	0.00247029	0.00622811	0.00648281	-0.00479155	218	9
-0.00692974	-0.0095896	0.0131447	0.00333766	0.00319771	0.0079903	0.0083183	-0.00609781	218	9
-0.00894079	-0.0123819	0.0169388	0.00429841	0.00414276	0.0103171	0.0107408	-0.00784934	218	9
-0.011205	-0.0155283	0.0212326	0.00538728	0.00520101	0.0129403	0.0134688	-0.00983648	218	9
-0.0130779	-0.0182262	0.0249622	0.00634035	0.00610408	0.0152159	0.0157895	-0.0115801	410	9
-0.0141639	-0.0200195	0.0275435	0.0070176	0.00669668	0.0167913	0.0172901	-0.0128284	410	9
-0.0203411	-0.0284448	0.0375769	0.00930142	0.0101671	0.0233723	0.0246083	-0.0168241	76	9
-0.0211853	-0.0297483	0.0386771	0.00945485	0.0109366	0.0242817	0.0257006	-0.0170243	76	9
-0.0231263	-0.0325563	0.0416415	0.0100177	0.0123024	0.0263644	0.0280728	-0.0179673	76	9
-0.0251026	-0.0352734	0.0441495	0.0103119	0.0137837	0.0281752	0.0302996	-0.0184348	292	9
-0.027488	-0.0382796	0.0462685	0.0101697	0.0157109	0.0297921	0.0326327	-0.0181274	292	9
-0.0299042	-0.0414696	0.0477276	0.00961591	0.0182023	0.0313105	0.035078	-0.0170511	292	9
-0.0320716	-0.044352	0.0496103	0.00942716	0.0201982	0.0329176	0.0373699	-0.0166882	292	9
-0.0335193	-0.0462652	0.0508932	0.00936776	0.0214931	0.0340341	0.0389409	-0.0165413	292	9
-0.0343446	-0.0473626	0.0516817	0.00939678	0.0221945	0.0347125	0.0398664	-0.0165432	292	9
-0.0348107	-0.0481407	0.0522251	0.00947118	0.0227069	0.0352566	0.0405349	-0.0165962	292	9
-0.0349141	-0.0487157	0.0525091	0.00954816	0.023179	0.0357362	0.0410198	-0.0166154	292	9
-0.034326	-0.0488029	0.0520665	0.00952845	0.0235779	0.0359502	0.0410696	-0.0163921	145	9
-0.0328271	-0.0481533	0.0505511	0.00934809	0.023831	0.0357211	0.0404826	-0.0157942	145	9
-0.0308693	-0.0471498	0.048498	0.00908216	0.0240392	0.0352861	0.0395918	-0.0150015	145	9
-0.0286998	-0.0460147	0.0461934	0.00877035	0.0242686	0.0347805	0.0385871	-0.0141017	145	9
-0.0264611	-0.044717	0.0437743	0.00844312	0.0243934	0.0341611	0.0374597	-0.013194	145	9
-0.0242898	-0.0432289	0.0413943	0.00813639	0.024287	0.0333931	0.0362015	-0.0123902	145	9
-0.023541	-0.0429753	0.0405911	0.00800773	0.0245272	0.0333166	0.0359591	-0.0120081	199	9
-0.0232091	-0.0428239	0.0401588	0.00792808	0.0246192	0.0332327	0.0358224	-0.0117892	199	9
-0.0232524	-0.0429228	0.0401676	0.0079334	0.024695	0.0332879	0.0359093	-0.0117537	199	9
-0.0232656	-0.0431985	0.0405514	0.00814582	0.0247795	0.0336156	0.0361854	-0.0120486	199	9
-0.023331	-0.0441376	0.0417973	0.00873656	0.025161	0.0346867	0.0370645	-0.0129131	199	9
-0.00529667	-0.00731841	0.0100722	0.00256072	0.00242344	0.00609775	0.00634772	-0.00468289	218	9
-0.00624615	-0.0086419	0.0118477	0.00300846	0.00288069	0.00720036	0.00749641	-0.00549659	218	9
-0.00831627	-0.0115158	0.0157489	0.00399595	0.00385471	0.0095947	0.00998998	-0.00729649	218	9
-0.0102624	-0.014213	0.0194287	0.00492881	0.00476135	0.0118417	0.0123299	-0.00899885	218	9
-0.0119513	-0.016573	0.0225573	0.005706	0.00559919	0.0137849	0.0143727	-0.0104058	218	9
-0.0128291	-0.0178044	0.0241674	0.00610189	0.00604739	0.014793	0.0154374	-0.0111196	76	9
-0.0139049	-0.019321	0.0261155	0.00657447	0.00661654	0.0160257	0.016747	-0.011967	76	9
-0.0152985	-0.0213224	0.0285174	0.00712591	0.00745023	0.0176108	0.0184668	-0.0129325	76	9
-0.0181269	-0.0253867	0.0333788	0.00823733	0.00915127	0.020824	0.0219574	-0.0148767	76	9
-0.0208949	-0.0294076	0.0379166	0.00921118	0.0109666	0.0239254	0.0253919	-0.0165431	76	9
-0.0227432	-0.0321185	0.040582	0.00966797	0.0123821	0.0258858	0.027673	-0.0172739	76	9
-0.0245296	-0.0346199	0.0426608	0.009839	0.0138633	0.0275001	0.0297188	-0.0174992	292	9
-0.0265255	-0.0371985	0.0441064	0.0095577	0.0157074	0.0288053	0.0317193	-0.0169087	292	9
-0.0284406	-0.0397364	0.0450419	0.00902515	0.0177979	0.0299617	0.033674	-0.0158593	292	9
-0.0301487	-0.0419576	0.0462607	0.00877118	0.0194293	0.0311138	0.0354339	-0.0153543	292	9
-0.0318226	-0.0441471	0.0481341	0.00888395	0.0207051	0.0324877	0.037222	-0.015544	292	9
-0.0321148	-0.0447118	0.0482839	0.008851	0.0211927	0.0328364	0.0377078	-0.0153814	292	9
-0.032795	-0.0459905	0.0493471	0.00905148	0.0219787	0.0338034	0.0387875	-0.0156322	292	9
-0.0326557	-0.0465805	0.0495619	0.00915892	0.0225493	0.034383	0.0392718	-0.0156611	145	9
-0.0314456	-0.0462316	0.0485092	0.00907549	0.022875	0.0343836	0.0389468	-0.015269	145	9
-0.0295074	-0.0452269	0.0465766	0.00885348	0.0230349	0.0339786	0.0380645	-0.0145825	145	9
-0.0272382	-0.0438894	0.0441981	0.0085515	0.0231084	0.033355	0.0369055	-0.013737	145	9
-0.0249182	-0.0424173	0.0417112	0.00822057	0.0231042	0.0326254	0.035638	-0.0128606	145	9
-0.0230081	-0.0410738	0.0396117	0.00793647	0.0229837	0.0319152	0.0344939	-0.0121475	145	9
-0.0220078	-0.0403188	0.0385042	0.00778875	0.0228698	0.0315046	0.0338565	-0.0117894	145	9
-0.00575219	-0.00795485	0.0109202	0.00277409	0.00264572	0.00662795	0.00690019	-0.00506999	218	9
-0.00673157	-0.00931738	0.0127584	0.00323847	0.00311219	0.00776309	0.00808259	-0.00591514	218	9
-0.00820709	-0.0113653	0.0155403	0.00394265	0.00380557	0.00946885	0.00985931	-0.00719883	218	9
-0.00942133	-0.0130508	0.0178273	0.00452043	0.00437808	0.0108704	0.0113211	-0.0082517	218	9
-0.0105608	-0.0146329	0.0199719	0.00506157	0.00491675	0.0121846	0.0126928	-0.00923748	218	9
-0.0115644	-0.0160325	0.02184	0.00552779	0.00540759	0.0133399	0.0139049	-0.0100831	218	9
-0.0124026	-0.0172075	0.0233799	0.00590702	0.00583352	0.0143026	0.014921	-0.0107673	218	9
-0.0133326	-0.0185234	0.0250491	0.00630805	0.00633768	0.0153671	0.0160562	-0.0114835	76	9
-0.014354	-0.019983	0.0268336	0.00672425	0.00692967	0.0165312	0.0173121	-0.0122173	76	9
-0.0156716	-0.021939	0.0288927	0.00713994	0.00788549	0.0180088	0.0189788	-0.0129004	76	9
-0.0185598	-0.0261294	0.0337091	0.00820093	0.00973512	0.0212721	0.0225679	-0.0147266	76	9
-0.0211432	-0.029811	0.0381534	0.00921317	0.011256	0.0241806	0.0257259	-0.0165108	76	9
-0.022235	-0.0315032	0.0393304	0.00928178	0.012377	0.0252746	0.0271225	-0.0165172	76	9
-0.0237989	-0.0337443	0.0408678	0.00929132	0.0138637	0.0266367	0.0289426	-0.0164219	292	9
-0.0254736	-0.0359713	0.0418427	0.00893862	0.0155977	0.0277123	0.030673	-0.0156801	292	9
-0.0271454	-0.038167	0.0427403	0.00853686	0.0173537	0.0287471	0.0323828	-0.0148742	292	9
-0.00959125	-0.0132847	0.0181537	0.00460446	0.00445314	0.0110671	0.0115243	-0.00840594	218	9
-0.0103643	-0.0143581	0.0196085	0.00497151	0.00481868	0.0119587	0.012455	-0.00907457	218	9
-0.0114471	-0.0158673	0.0216271	0.00547597	0.00534598	0.0132054	0.0137622	-0.00999009	218	9
-0.0121593	-0.0168666	0.0229324	0.0057967	0.00571027	0.0140231	0.0146261	-0.0105682	218	9
-0.0129516	-0.0179871	0.0243559	0.0061391	0.00613855	0.0149301	0.0155929	-0.01118	76	9
-0.0137195	-0.0190906	0.0256776	0.00644206	0.00659947	0.0158034	0.016541	-0.01171	76	9
-0.0145002	-0.0202217	0.0269901	0.00673453	0.00709268	0.0166881	0.0175109	-0.0122151	76	9
-0.015043	-0.0210494	0.027766	0.00686971	0.00754377	0.0172898	0.0182115	-0.012418	76	9
-0.0124797	-0.0173119	0.0235338	0.00594801	0.00586304	0.0143924	0.0150121	-0.0108435	218	9
-0.0128071	-0.0177816	0.0240997	0.00607839	0.00605761	0.014765	0.0154158	-0.0110722	218	9
-0.0133531	-0.0185603	0.0250594	0.00630371	0.00636973	0.0153879	0.0160863	-0.0114706	76	9
-0.01371	-0.019089	0.0256209	0.00641823	0.00662558	0.0157886	0.016537	-0.0116598	76	9
0.0411182	-0.00709179	0.0471198	0.0114049	0.00114551	0.0238843	-0.00834509	-0.0275601	195	8
0.0378477	-0.00645055	0.0431497	0.0103911	0.000985842	0.0217356	-0.00772423	-0.0249916	195	8
0.0345598	-0.00632659	0.0390043	0.00999776	0.000646473	0.0199228	-0.00670681	-0.022791	393	8
0.0329392	-0.00683157	0.0367164	0.0104793	0.00025501	0.0193452	-0.00577375	-0.0220211	393	8
0.0332958	-0.00760307	0.0367682	0.0114223	-3.55466e-05	0.0199085	-0.00530197	-0.0225898	393	8
0.0341605	-0.00818171	0.0375491	0.0121728	-0.000190925	0.0206311	-0.00514895	-0.0233765	393	8
0.0435399	-0.00780716	0.0499388	0.0124422	0.00116178	0.0255955	-0.0086195	-0.0295735	195	8
0.0417648	-0.00770007	0.0477494	0.0121842	0.00100649	0.0246192	-0.00810209	-0.0284037	195	8
0.0383647	-0.00753028	0.0435266	0.0117314	0.000689595	0.0227575	-0.0070831	-0.0261643	393	8
0.0351825	-0.00780863	0.0393581	0.0118287	0.000209003	0.0212364	-0.00579303	-0.0242754	393	8
0.0339219	-0.00849412	0.0373789	0.0125498	-0.000240131	0.0208903	-0.00483742	-0.0237429	393	8
0.0340708	-0.00877084	0.0373164	0.0128819	-0.000383303	0.0210179	-0.00467077	-0.0238206	393	8
-0.00682329	-0.0259795	0.0299665	0.00897036	0.0132867	0.0243451	0.0210181	-0.0143067	300	9
-0.00805756	-0.0236279	0.0257983	0.00737168	0.0124009	0.0211925	0.0195337	-0.0114201	300	9
-0.00739364	-0.0199877	0.0213424	0.00599195	0.0105801	0.0176152	0.0166531	-0.00913998	300	9
-0.00600603	-0.0153827	0.0161458	0.00448064	0.00818665	0.0133804	0.0128891	-0.0067403	300	9
-0.00442764	-0.0114401	0.0119458	0.00336066	0.00605213	0.00993118	0.00958358	-0.00498394	459	9
-0.00340748	-0.00933565	0.00976043	0.0028488	0.00485575	0.00814498	0.00778499	-0.00414267	459	9
0.0217345	-0.0281922	0.0565912	0.0218533	0.00971464	0.0416004	0.0159121	-0.0410525	495	9
0.0216223	-0.028459	0.0567124	0.0219616	0.00985473	0.0418482	0.0162128	-0.0411501	495	9
0.0201159	-0.0285002	0.0553261	0.0213652	0.0101354	0.0411268	0.0166774	-0.0398217	495	9
0.0193699	-0.028266	0.0542438	0.0209772	0.0101452	0.0405049	0.0167484	-0.038971	495	9
0.0188023	-0.0278802	0.0531957	0.0205846	0.0100491	0.039804	0.0166245	-0.0381755	495	9
0.0184459	-0.0275383	0.0524255	0.0203063	0.00992924	0.0392589	0.0164724	-0.0376164	495	9
0.0178125	-0.02734	0.0516493	0.0199762	0.00991903	0.0387209	0.0164826	-0.0369318	495	9
0.0162381	-0.0274139	0.0504902	0.0193568	0.010203	0.0379803	0.0168992	-0.0356252	495	9
0.0133722	-0.0278656	0.0488081	0.018353	0.0108848	0.0369687	0.0178844	-0.0334759	495	9
0.00910975	-0.0286897	0.0465199	0.0169308	0.0119705	0.035631	0.0194647	-0.0304041	495	9
0.00440826	-0.029299	0.0435767	0.01523	0.0130199	0.0338267	0.020984	-0.0267748	495	9
-0.000759951	-0.0295501	0.0397608	0.0131629	0.0139803	0.0313876	0.0223362	-0.0224457	495	9
-0.00549155	-0.028524	0.0345517	0.0106932	0.0142744	0.0278036	0.0226302	-0.0174979	300	9
-0.00882767	-0.0260152	0.0284909	0.00813169	0.0136651	0.0233884	0.0215005	-0.0126585	300	9
-0.00902159	-0.0222601	0.0232205	0.00633596	0.0119413	0.019258	0.0187291	-0.00956717	300	9
-0.00765964	-0.0177109	0.0180853	0.00483844	0.00957928	0.0150707	0.0150113	-0.00719078	300	9
-0.00575708	-0.0131735	0.0133616	0.0035794	0.00712132	0.0111607	0.0111826	-0.0052685	459	9
-0.00400484	-0.00934711	0.00939409	0.00259396	0.00499128	0.00789752	0.00792897	-0.00370889	459	9
0.0255951	-0.0229494	0.0553695	0.020781	0.00641434	0.0377612	0.00992569	-0.0409301	99	9
0.0262693	-0.02312	0.0559892	0.0211173	0.00643913	0.0382788	0.00993575	-0.0415548	99	9
0.0270981	-0.0235365	0.0570169	0.0216491	0.0065501	0.0391524	0.0101266	-0.0425091	99	9
0.0273791	-0.0244441	0.0582145	0.0222093	0.00695429	0.0402933	0.0108547	-0.0434012	99	9
0.0268994	-0.0253804	0.0587075	0.0224917	0.00748891	0.0410884	0.011842	-0.0436472	99	9
0.0259707	-0.0262768	0.0587467	0.0225736	0.00807585	0.0416127	0.0129186	-0.043469	99	9
0.0252947	-0.0270497	0.0588771	0.0226983	0.00856207	0.0421297	0.013821	-0.0434231	99	9
0.0240548	-0.0276376	0.0582751	0.022507	0.0090495	0.0421591	0.0147252	-0.0427429	99	9
0.0222499	-0.028043	0.0569568	0.0219826	0.00955314	0.0416943	0.0156169	-0.0414129	99	9
0.0203116	-0.0283866	0.0554663	0.0213642	0.010054	0.0410889	0.0164795	-0.0399146	495	9
0.0189375	-0.0283552	0.0540756	0.0207986	0.0102757	0.0403608	0.016869	-0.0386473	495	9
0.0183483	-0.0280418	0.0530667	0.0204339	0.0102204	0.0397299	0.0168216	-0.0378806	495	9
0.0181024	-0.027693	0.0523591	0.0202018	0.0100798	0.0392374	0.0166472	-0.0374108	495	9
0.0177637	-0.0274394	0.0517391	0.0199726	0.00999565	0.0387961	0.016553	-0.0369417	495	9
0.0174406	-0.0273813	0.0514055	0.01983	0.010006	0.0385699	0.0165936	-0.0366329	495	9
-0.00420461	-0.00928029	0.00917922	0.00247624	0.00500484	0.00774111	0.00792425	-0.0035121	459	9
-0.00481049	-0.0104662	0.0103385	0.00275852	0.00566901	0.00871276	0.00894959	-0.00392943	459	9
-0.00413576	-0.0286238	0.0491709	0.0148725	0.0088951	0.0309471	0.0207609	-0.0282967	410	9
-0.0014816	-0.028346	0.0502029	0.0155349	0.00872065	0.0318127	0.0199407	-0.0296866	410	9
0.00380904	-0.0273183	0.0513161	0.0165899	0.00825887	0.0330157	0.0179955	-0.0319519	410	9
0.00791168	-0.026548	0.0521233	0.0174145	0.00794715	0.0339903	0.0165205	-0.0337217	410	9
0.01268	-0.0252068	0.0521716	0.0180515	0.00749561	0.034551	0.0144829	-0.0351475	410	9
0.0173995	-0.0240188	0.0524722	0.0187504	0.00709327	0.0352537	0.0125576	-0.0366868	410	9
0.0205857	-0.023296	0.05284	0.0192684	0.00683781	0.0358162	0.0113094	-0.0378143	99	9
0.0224979	-0.0229271	0.053238	0.0196393	0.00667592	0.0362402	0.0106062	-0.038606	99	9
0.0243913	-0.0228783	0.054359	0.0202768	0.0065262	0.0370823	0.0101504	-0.0399022	99	9
0.0258869	-0.0231804	0.0557385	0.0209935	0.00652188	0.0381518	0.0100825	-0.0412759	99	9
0.0266147	-0.0236786	0.0567775	0.021524	0.00668688	0.0390639	0.010367	-0.0422056	99	9
0.0265527	-0.0242203	0.0572746	0.0217658	0.00696628	0.0396286	0.0108678	-0.0425329	99	9
0.0261887	-0.0247477	0.0574393	0.0218833	0.00729118	0.0400273	0.0114567	-0.042574	99	9
0.0255666	-0.0254166	0.0575404	0.0219684	0.0077207	0.0404521	0.0122351	-0.0425005	99	9
-0.00686878	-0.0146286	0.0145008	0.00377131	0.00800185	0.012173	0.012528	-0.00547609	459	9
-0.0059185	-0.0127309	0.0125959	0.00331714	0.00693068	0.0105946	0.0108954	-0.00477041	459	9
-0.00675128	-0.00974723	0.0137377	0.00353333	0.00316546	0.00824564	0.00836546	-0.0064915	218	9
-0.00791702	-0.0119132	0.0169081	0.00437245	0.00389008	0.0101994	0.0101402	-0.00804013	218	9
-0.0101497	-0.0160014	0.022875	0.00595003	0.00525759	0.0138757	0.0134987	-0.0109507	410	9
-0.0123387	-0.0203962	0.029478	0.00773026	0.00669608	0.017923	0.0170538	-0.0142549	410	9
-0.0117816	-0.024265	0.0369126	0.0100112	0.00782766	0.022493	0.0195377	-0.0186257	410	9
-0.0111302	-0.0265208	0.041363	0.0114752	0.00849402	0.0253554	0.0209365	-0.0214566	410	9
-0.00987587	-0.0279677	0.0446289	0.0127072	0.00890981	0.0276178	0.0216638	-0.0238826	410	9
-0.00684534	-0.0285522	0.0474047	0.0139933	0.00899052	0.0296682	0.0213646	-0.0264905	410	9
-0.00297107	-0.0283026	0.0490904	0.0150599	0.00881605	0.031144	0.0202986	-0.0287161	410	9
0.00140825	-0.027685	0.0505379	0.0160703	0.00846681	0.0323918	0.018833	-0.0308523	410	9
-0.0323536	-0.0546138	0.0505497	0.00882266	0.0308537	0.0404773	0.0452179	-0.0130076	199	9
-0.0329472	-0.0558996	0.0519003	0.00918194	0.0314987	0.0415434	0.0462916	-0.0135398	199	9
-0.0313959	-0.0549193	0.0515245	0.00966935	0.0308602	0.0414955	0.0456149	-0.0142904	199	9
-0.0275331	-0.0517349	0.0495218	0.0104738	0.0289685	0.0405421	0.0433333	-0.0154862	199	9
-0.0251062	-0.0496199	0.0480689	0.0109509	0.0277335	0.03983	0.0418495	-0.0161499	199	9
-0.0236821	-0.0482675	0.0471374	0.0112676	0.0269002	0.0393434	0.0409466	-0.0165768	229	9
-0.0221825	-0.0461425	0.0453178	0.0112042	0.0256371	0.0380034	0.0393243	-0.0164407	229	9
-0.0202047	-0.0423612	0.0417609	0.0105176	0.0234443	0.0350577	0.0361995	-0.0154046	229	9
-0.0175227	-0.0367973	0.0363162	0.00919623	0.0203339	0.0304895	0.0314712	-0.0134588	229	9
-0.0148726	-0.0312589	0.0308726	0.00783797	0.0172579	0.0259158	0.0267431	-0.0114685	229	9
-0.0126562	-0.0266727	0.0263931	0.00674347	0.0146899	0.0221452	0.0228324	-0.00986117	459	9
-0.0110795	-0.0233699	0.0231331	0.00592067	0.0128625	0.019409	0.0200072	-0.00865446	459	9
-0.0101546	-0.021456	0.0212613	0.00546229	0.0117917	0.0178341	0.0183744	-0.00798071	459	9
-0.00907809	-0.0192279	0.0190679	0.00492084	0.0105487	0.0159938	0.0164698	-0.0071801	459	9
-0.00781165	-0.0165791	0.0164425	0.00425664	0.00908463	0.0137944	0.0142011	-0.00620102	459	9
-0.0053859	-0.00743718	0.0103018	0.00262476	0.00243718	0.00619991	0.00644765	-0.00480716	218	9
-0.00662181	-0.00925433	0.0128408	0.00327684	0.0030401	0.00774342	0.00800323	-0.0060025	218	9
-0.00903897	-0.0128665	0.0178248	0.00455319	0.0042701	0.010821	0.0110899	-0.00833488	218	9
-0.0112264	-0.0163749	0.0228092	0.00584906	0.00544201	0.0138746	0.0140428	-0.0107162	410	9
-0.0124819	-0.0182735	0.0254655	0.00653515	0.00607728	0.0155016	0.0156604	-0.0119744	410	9
-0.0369784	-0.0508097	0.0562397	0.0102444	0.0234585	0.0372893	0.0426414	-0.0182564	292	9
-0.0370694	-0.0508887	0.056019	0.0101422	0.0236336	0.0372766	0.0427435	-0.0180322	292	9
-0.0371616	-0.0509768	0.0558481	0.010068	0.0237858	0.0372803	0.0428489	-0.0178489	292	9
-0.0375681	-0.0516821	0.0563001	0.0101273	0.0242695	0.0377724	0.0434563	-0.0178695	292	9
-0.037355	-0.0522034	0.0562038	0.010116	0.0249117	0.0382308	0.0438581	-0.0176483	292	9
-0.0356875	-0.051651	0.0543419	0.00981059	0.0254414	0.0380251	0.0433011	-0.0167223	145	9
-0.0342233	-0.0515153	0.0527075	0.00949346	0.0262875	0.0380828	0.0430581	-0.015736	145	9
-0.0326502	-0.0511654	0.0508865	0.00915417	0.0270052	0.0379892	0.0426539	-0.0147191	145	9
-0.0311125	-0.0507628	0.0491096	0.00883851	0.0276444	0.0378665	0.0422274	-0.0137676	199	9
-0.0300459	-0.0506128	0.047858	0.00860484	0.0282359	0.0378735	0.0420344	-0.0130393	199	9
-0.0298076	-0.0509442	0.0475072	0.00849717	0.0287866	0.0381182	0.0422675	-0.0126563	199	9
-0.0302496	-0.0517431	0.0479798	0.00853255	0.0293314	0.0386308	0.0429091	-0.0126075	199	9
-0.0298266	-0.051623	0.0480226	0.00875515	0.0292311	0.0387797	0.0428705	-0.0129173	199	9
-0.0291905	-0.0516852	0.0484898	0.00926233	0.0291644	0.0393114	0.0430336	-0.0136749	199	9
-0.0285428	-0.0518131	0.0490427	0.00981581	0.0291299	0.0399268	0.0432601	-0.014499	199	9
-0.00462482	-0.00636477	0.00886604	0.00226261	0.00206397	0.00530387	0.00551864	-0.00414944	218	9
-0.0142246	-0.0197523	0.0267585	0.00674681	0.00673495	0.0163983	0.0171238	-0.0122882	76	9
-0.0155954	-0.0216959	0.0292047	0.00733079	0.00748904	0.0179655	0.0187994	-0.0133284	76	9
-0.0176648	-0.0246171	0.0329354	0.00823082	0.00859574	0.0203335	0.0213197	-0.0149396	76	9
-0.0195295	-0.0272559	0.0362662	0.0090249	0.00961469	0.0224605	0.0235926	-0.0163567	76	9
-0.0215657	-0.0302097	0.0396095	0.00974199	0.0109433	0.0247385	0.0261134	-0.0175863	76	9
-0.0235008	-0.0329895	0.0426397	0.0103398	0.0122476	0.0268225	0.0284641	-0.0186049	76	9
-0.0255793	-0.0357953	0.0454555	0.0107409	0.0136591	0.0287405	0.0307659	-0.0192864	292	9
-0.028224	-0.0390323	0.0480973	0.0107296	0.0155336	0.0305306	0.0332572	-0.0192457	292	9
-0.0316011	-0.0434474	0.0508903	0.0103115	0.0185933	0.0328259	0.0366332	-0.0184516	292	9
-0.0336466	-0.0463386	0.052422	0.00997603	0.0208052	0.0343929	0.038928	-0.0177908	292	9
-0.0354577	-0.0488198	0.05416	0.00995559	0.0224766	0.0359148	0.0409929	-0.0177126	292	9
-0.0359224	-0.049361	0.0541778	0.00982223	0.0229898	0.0361604	0.0414967	-0.0174073	292	9
-0.0362681	-0.0498554	0.0544275	0.00982455	0.0233489	0.0364663	0.041934	-0.0173499	292	9
-0.0362775	-0.0500773	0.054398	0.00982261	0.0235922	0.0366385	0.0421343	-0.0172613	292	9
-0.00459891	-0.00633451	0.00879656	0.00224268	0.00206523	0.0052782	0.00549308	-0.00410994	218	9
-0.00964649	-0.0133623	0.0182542	0.00462868	0.00448212	0.0111296	0.0115912	-0.00844943	218	9
-0.0108279	-0.0150047	0.0204712	0.00518656	0.00504581	0.0124919	0.0130149	-0.00946455	218	9
-0.0120834	-0.0167548	0.0228106	0.00577111	0.00565775	0.0139375	0.0145306	-0.0105253	76	9
-0.0133877	-0.0185791	0.0252213	0.00636837	0.00630938	0.0154372	0.0161092	-0.0116055	76	9
-0.0146287	-0.0203355	0.0274458	0.00690215	0.00698401	0.0168571	0.0176243	-0.0125583	76	9
-0.0160591	-0.0223979	0.0298841	0.00745452	0.00786118	0.0184811	0.0193946	-0.0135198	76	9
-0.0178202	-0.0248653	0.0331212	0.00825144	0.00875403	0.0205026	0.0215277	-0.0149583	76	9
-0.00510638	-0.00705263	0.00971767	0.0024715	0.00233077	0.00587634	0.00611702	-0.00452096	218	9
-0.00580907	-0.00803383	0.0110273	0.00280119	0.00267254	0.00669376	0.00696873	-0.00511938	218	9
-0.00682443	-0.00944613	0.0129337	0.00328284	0.00315564	0.00787021	0.00819425	-0.00599606	218	9
-0.00839908	-0.0116316	0.0159021	0.00403395	0.00389596	0.00968995	0.0100902	-0.00736524	218	9
-0.00998745	-0.013837	0.018892	0.00478885	0.00464634	0.0115231	0.0120027	-0.00874053	218	9
-0.0111217	-0.015414	0.0210198	0.00532406	0.00518801	0.0128306	0.0133695	-0.00971428	218	9
0.0284021	-0.00184066	0.0319715	0.00407022	0.00125956	0.0131853	-0.0078827	-0.0147023	21	7
0.0298438	-0.00191977	0.0335846	0.0042482	0.00132194	0.0138352	-0.00829557	-0.0154087	441	7
0.0303251	-0.00208547	0.0342022	0.00449792	0.00134437	0.0142698	-0.00837028	-0.0159589	441	7
0.0312793	-0.00219551	0.035303	0.00469694	0.00138669	0.0147893	-0.00861575	-0.0165587	441	7
0.0310987	-0.00218616	0.0351008	0.00467314	0.00137852	0.0147095	-0.00856532	-0.0164695	441	7
0.0286321	-0.00207157	0.0323506	0.00438611	0.00127029	0.0136333	-0.00785691	-0.0152983	441	7
0.0248559	-0.00187198	0.0281247	0.00391185	0.00110353	0.0119469	-0.0067836	-0.0134468	280	7
0.0217123	-0.00168517	0.0245845	0.00348273	0.000959975	0.0105001	-0.00589677	-0.0118362	280	7
0.0213549	-0.00172285	0.0241751	0.00349886	0.000927794	0.010383	-0.00575288	-0.011704	280	7
0.0242276	-0.00212967	0.0274282	0.00417286	0.00101455	0.0119449	-0.00640716	-0.0134764	280	7
0.025958	-0.00253567	0.0294298	0.00478451	0.00104897	0.0130789	-0.0067033	-0.0148082	280	7
0.0285775	-0.0029627	0.0324186	0.00547406	0.0011251	0.0145772	-0.00726717	-0.0165305	280	7
0.0319287	-0.0034271	0.036228	0.00625489	0.00123453	0.0164034	-0.00804098	-0.0186144	280	7
0.0355676	-0.00390161	0.0403622	0.00706732	0.00135902	0.0183563	-0.00890094	-0.0208396	280	7
0.0391252	-0.00435522	0.0444099	0.00785208	0.00148541	0.0202606	-0.00974951	-0.0230138	280	7
0.041964	-0.00470937	0.0476415	0.00847	0.00158873	0.0217744	-0.0104322	-0.0247431	223	7
0.0430661	-0.00485639	0.0489016	0.00872325	0.00162905	0.0223756	-0.0106916	-0.0254349	223	7
0.0272312	-0.0017721	0.0306588	0.00391892	0.00120872	0.012651	-0.00754996	-0.0141181	21	7
0.02755	-0.00200729	0.0311383	0.00425212	0.00122446	0.013136	-0.00754505	-0.0147627	21	7
0.0285316	-0.00222098	0.0323283	0.00459613	0.00126947	0.0138268	-0.00775069	-0.0156081	21	7
0.029069	-0.00225707	0.0329336	0.00467305	0.00129303	0.0140789	-0.00790052	-0.0158877	21	7
0.0283789	-0.00221777	0.0321599	0.00458225	0.00126259	0.0137667	-0.00770603	-0.0155432	21	7
0.0267451	-0.00210715	0.0303181	0.00434264	0.00119014	0.0130002	-0.00725388	-0.0146872	21	7
0.0247182	-0.00196879	0.0280256	0.00404064	0.00109744	0.0120403	-0.0066911	-0.0136085	223	7
0.0196121	-0.00160724	0.0222381	0.00325898	0.000861551	0.00959673	-0.00527808	-0.0108508	223	7
0.0190993	-0.00166385	0.0216611	0.0032899	0.00081922	0.00944178	-0.00507298	-0.010685	223	7
0.0207118	-0.00195372	0.0234989	0.0037446	0.000859293	0.0103867	-0.00540048	-0.0117705	223	7
0.0237295	-0.00240719	0.0269336	0.00449045	0.000951952	0.0120677	-0.00607353	-0.0136941	223	7
0.027645	-0.00294951	0.0313852	0.00540273	0.00108029	0.0142013	-0.00697738	-0.0161295	223	7
0.0318136	-0.00349317	0.0361227	0.00633407	0.00122347	0.0164395	-0.00796247	-0.0186809	223	7
0.0363199	-0.00405492	0.0412423	0.00731006	0.00138326	0.0188333	-0.00904488	-0.021407	223	7
0.0401222	-0.00451481	0.0455617	0.0081171	0.00152106	0.0208396	-0.00996782	-0.0236909	223	7
0.0424731	-0.00479409	0.0482322	0.00861017	0.00160732	0.0220753	-0.0105419	-0.0250971	223	7
0.0431344	-0.00487328	0.0489835	0.00874962	0.00163146	0.0224235	-0.010703	-0.0254935	223	7
0.0280088	-0.00206205	0.0316693	0.00435507	0.00124541	0.0133868	-0.0076589	-0.0150586	21	7
0.0289019	-0.00223509	0.0327399	0.00463748	0.00128603	0.0139827	-0.00785671	-0.015779	21	7
0.0299092	-0.00234509	0.0338989	0.0048421	0.00133109	0.0145205	-0.00811656	-0.0164006	21	7
0.0300952	-0.00241287	0.0341235	0.00493851	0.00133324	0.0146755	-0.0081361	-0.016589	223	7
0.0256023	-0.00208942	0.0290312	0.0042447	0.00112697	0.0125208	-0.00689657	-0.0141571	223	7
0.022096	-0.00189522	0.0250605	0.00377208	0.00095456	0.0108965	-0.00588984	-0.0123302	223	7
0.0213476	-0.00196597	0.0242191	0.00380385	0.000895709	0.0106602	-0.005599	-0.0120769	223	7
0.0220551	-0.00213767	0.0250277	0.00405587	0.000904453	0.0111183	-0.00571246	-0.0126069	223	7
0.0318336	-0.00238072	0.0360117	0.00500001	0.00141443	0.0152692	-0.00868733	-0.0171929	21	7
0.0320535	-0.00246644	0.0363017	0.00512695	0.00142567	0.0154864	-0.00871819	-0.0174701	21	7
0.0316855	-0.00247927	0.0359091	0.005123	0.00141005	0.0153746	-0.00860066	-0.0173631	21	7
0.0340876	-0.00259447	0.038588	0.00541437	0.00151535	0.0164226	-0.00928325	-0.0185129	21	7
0.0349075	-0.00267386	0.0395257	0.00556731	0.00155196	0.0168444	-0.00949918	-0.0189962	21	7
0.0429227	-0.00515618	0.0490925	0.0091611	0.00167321	0.022822	-0.010363	-0.0261319	195	8
0.043543	-0.00538625	0.0498376	0.00948453	0.00167565	0.0233219	-0.0104006	-0.02673	195	8
0.0435631	-0.00563767	0.0498934	0.00979376	0.00163221	0.0235849	-0.0102241	-0.0270637	195	8
0.0408218	-0.00586881	0.0467245	0.00989003	0.00138403	0.0226074	-0.00914684	-0.0259779	195	8
0.0377472	-0.00534228	0.0428428	0.00902005	0.00115898	0.0205375	-0.00849963	-0.0234547	223	8
0.036061	-0.00561229	0.0405873	0.00921429	0.000859251	0.0198082	-0.0077285	-0.0225325	223	8
0.0358823	-0.00645593	0.0400449	0.0102079	0.000524264	0.020227	-0.0070316	-0.0229532	223	8
0.0362136	-0.00747788	0.0401065	0.0114568	0.000189651	0.0210373	-0.00636904	-0.0238405	223	8
0.0358361	-0.00885743	0.0392609	0.0130957	-0.000313145	0.0217878	-0.00519299	-0.0246614	393	8
0.037741	-0.0105966	0.0409329	0.0153205	-0.000782593	0.0237543	-0.00449915	-0.0268461	393	8
0.0398123	-0.0119263	0.0429314	0.0170641	-0.00109416	0.0255313	-0.00417206	-0.02883	393	8
0.0420077	-0.00562748	0.048187	0.00968257	0.00155921	0.022975	-0.00972223	-0.0264093	195	8
0.0428334	-0.00643112	0.0492837	0.0107257	0.0014893	0.0241747	-0.00941188	-0.027899	195	8
0.04368	-0.00698117	0.0502847	0.0114544	0.00143238	0.0250574	-0.00928777	-0.0289586	195	8
0.0443576	-0.00768238	0.0510014	0.0123516	0.00129422	0.0259315	-0.00899003	-0.0299883	195	8
0.0459809	-0.00846108	0.0527502	0.0134042	0.00118185	0.027235	-0.00894362	-0.031488	195	8
0.0443599	-0.0086835	0.0505989	0.0135508	0.00090758	0.0265098	-0.00822432	-0.0305787	195	8
0.0409709	-0.00897014	0.0461698	0.0136438	0.000401805	0.0248887	-0.00685724	-0.028569	393	8
0.0380399	-0.00970214	0.0420588	0.0142992	-0.000255287	0.0236986	-0.00529962	-0.0270067	393	8
0.0378074	-0.0109583	0.0410267	0.0157729	-0.000855594	0.0241191	-0.00424695	-0.0273018	393	8
0.0413992	-0.0127269	0.0445639	0.0181393	-0.00124356	0.0267772	-0.00408919	-0.0302383	393	8
0.0419811	-0.0129804	0.045145	0.0184827	-0.00129564	0.0271847	-0.00408889	-0.0306879	393	8
0.0467116	-0.00786045	0.0539066	0.0127384	0.00149213	0.0272566	-0.00964796	-0.0315789	195	8
0.0481205	-0.00839041	0.055483	0.0134768	0.00145112	0.0283057	-0.00972047	-0.0327963	195	8
0.0497098	-0.00901077	0.0572085	0.0143344	0.0013788	0.0294642	-0.00978069	-0.0341226	195	8
0.0501815	-0.00950875	0.057549	0.0149621	0.00121831	0.0299504	-0.00955408	-0.0346394	195	8
0.0481073	-0.00990875	0.0547083	0.0152854	0.000806573	0.0290546	-0.00854213	-0.0334882	195	8
0.0447034	-0.010676	0.0499786	0.015948	7.9447e-05	0.0276323	-0.0067962	-0.0316376	393	8
0.0430316	-0.0119811	0.0471229	0.0173773	-0.000696693	0.0273461	-0.0052196	-0.031075	393	8
0.044933	-0.0135827	0.0486027	0.0194203	-0.00120689	0.0290386	-0.00461911	-0.0328614	393	8
0.0450692	-0.0140539	0.0484868	0.0199899	-0.00141079	0.0293057	-0.0042998	-0.0331021	393	8
0.0444146	-0.0139429	0.0477047	0.0198086	-0.00144154	0.0289027	-0.00416472	-0.0326255	393	8
0.0126912	-0.0277441	0.048072	0.0180467	0.0108993	0.0364667	0.0179614	-0.0327848	495	9
0.0106161	-0.0278067	0.0464363	0.0172057	0.0112457	0.035414	0.018474	-0.0309717	495	9
0.00661736	-0.0276646	0.0429227	0.0154522	0.011801	0.0331013	0.0192582	-0.0272624	300	9
0.00216366	-0.0266823	0.0378947	0.0131155	0.0120431	0.0296461	0.0195108	-0.0224926	300	9
-0.00141711	-0.0241603	0.031509	0.0104425	0.0114361	0.0250194	0.018415	-0.017323	300	9
-0.00273976	-0.0200159	0.0247674	0.00798679	0.00970969	0.0198593	0.0156003	-0.0129061	300	9
-0.00253402	-0.0155304	0.0188192	0.00602674	0.00757959	0.0151558	0.0121931	-0.00959631	300	9
-0.00186475	-0.0117159	0.0141133	0.00457978	0.00567151	0.0114021	0.00919384	-0.00719376	300	9
-0.00134714	-0.00920702	0.0109046	0.00368713	0.00434731	0.00890439	0.00722191	-0.00557162	121	9
-0.000998187	-0.00831553	0.0096652	0.003471	0.0037752	0.00800568	0.00650317	-0.00498655	121	9
0.0280892	-0.0272868	0.0617553	0.0239505	0.00820871	0.0438083	0.0132383	-0.0460914	99	9
0.0274888	-0.0276774	0.0615677	0.0239192	0.00848992	0.0439437	0.0137783	-0.0458463	99	9
0.0256927	-0.0282668	0.0604119	0.0235215	0.00906059	0.043702	0.0148648	-0.0446808	99	9
0.0235858	-0.028648	0.0587194	0.0228861	0.00959426	0.0430692	0.0158585	-0.0430675	495	9
0.0214213	-0.0286756	0.0566468	0.0220256	0.0099799	0.0420039	0.0165225	-0.0411329	495	9
0.0203375	-0.0283221	0.0551005	0.0214445	0.00998902	0.0410804	0.0165927	-0.03989	495	9
0.0196533	-0.0277863	0.0537533	0.0209382	0.00983874	0.040158	0.0163851	-0.0388783	495	9
0.0190025	-0.0274006	0.0526926	0.0205084	0.00975048	0.0394088	0.0162595	-0.0380224	495	9
0.0180995	-0.0272297	0.0517348	0.0200698	0.00980195	0.0387562	0.0163465	-0.0371155	495	9
0.0164773	-0.0272923	0.0505166	0.01942	0.0100911	0.0379747	0.0167623	-0.0357498	495	9
0.0141709	-0.0276073	0.0490855	0.0185987	0.0106059	0.0371013	0.0175217	-0.0339767	495	9
0.0107433	-0.0281166	0.047015	0.0173883	0.0113977	0.0358475	0.018677	-0.0313686	495	9
0.00689141	-0.0284018	0.0442611	0.0158954	0.0121436	0.0341076	0.0197557	-0.028179	495	9
0.00226622	-0.0281554	0.040148	0.0138258	0.0127699	0.0313838	0.0206052	-0.0238818	300	9
-0.00301196	-0.0270473	0.0343906	0.0110795	0.0131233	0.0274275	0.0209572	-0.0183899	300	9
-0.0058573	-0.0230195	0.0266014	0.00803104	0.0117081	0.0216058	0.0185728	-0.0127462	300	9
-0.0052568	-0.017821	0.0199644	0.00591249	0.0091682	0.0163197	0.0145378	-0.00919148	300	9
-0.00405029	-0.0133694	0.0148272	0.00439663	0.00687521	0.0121564	0.0109324	-0.00675435	300	9
-0.00296027	-0.0100881	0.0110948	0.00338051	0.00511738	0.00915037	0.00824085	-0.00506673	121	9
-0.00229742	-0.00787682	0.00828714	0.00269999	0.00386943	0.00699419	0.00646704	-0.00371957	121	9
0.0266074	-0.0227216	0.0558849	0.021082	0.00617233	0.0380265	0.00950972	-0.0415965	99	9
0.0268241	-0.0229252	0.0562356	0.0212492	0.00626374	0.0383481	0.00963373	-0.0418865	99	9
0.0277248	-0.0234626	0.0574768	0.0218617	0.00642431	0.0393866	0.00989826	-0.0429896	99	9
0.0282533	-0.0245954	0.059147	0.0226349	0.00689556	0.0409015	0.0107548	-0.0442672	99	9
0.0282806	-0.0256168	0.0602221	0.0231621	0.00738658	0.0420459	0.011666	-0.0450296	99	9
0.0281879	-0.0264293	0.0609724	0.0235422	0.00778904	0.0429018	0.0124272	-0.0455436	99	9
0.027636	-0.0271277	0.0611602	0.023686	0.0082088	0.0434023	0.0132255	-0.0455692	99	9
0.0259522	-0.0277493	0.0601579	0.0233436	0.00877934	0.0432499	0.0142997	-0.044525	99	9
0.0232137	-0.028249	0.0580403	0.0224966	0.00948096	0.0424204	0.0155531	-0.0424327	99	9
0.0213923	-0.0285719	0.0565997	0.0219323	0.00994413	0.04186	0.0163884	-0.0410299	495	9
0.020106	-0.0285004	0.055228	0.0213894	0.0101291	0.0411357	0.0167295	-0.0398127	495	9
0.0194399	-0.0280827	0.0540105	0.0209486	0.0100344	0.0403541	0.0166251	-0.0389003	495	9
0.0189443	-0.0276618	0.0530014	0.0205713	0.00990567	0.0396511	0.0164489	-0.0381486	495	9
0.0183827	-0.0273664	0.0521433	0.0202241	0.00984158	0.0390463	0.0163708	-0.0374467	495	9
0.0171477	-0.0273135	0.0510809	0.0196933	0.0100076	0.0383464	0.0166177	-0.0363381	495	9
0.0150901	-0.027568	0.0497796	0.0189508	0.010456	0.0375461	0.0172776	-0.034748	495	9
0.0117478	-0.028168	0.0479181	0.0178191	0.0112804	0.0364449	0.0184838	-0.032302	495	9
0.00791555	-0.0286493	0.0454829	0.0164293	0.012121	0.0349482	0.019711	-0.0293193	495	9
0.00310643	-0.0289999	0.0420704	0.0145588	0.0130633	0.0327909	0.0210549	-0.0253618	495	9
-0.0012718	-0.0286225	0.0380111	0.0125333	0.0135986	0.0300769	0.0217534	-0.0212106	300	9
-0.00345922	-0.0281424	0.0356061	0.011387	0.0137369	0.0284209	0.0218852	-0.0189281	300	9
-0.00292624	-0.00746529	0.00735255	0.00223622	0.00382315	0.00629402	0.00630114	-0.00295585	459	9
-0.00270687	-0.007345	0.00711004	0.00230832	0.00364902	0.00617227	0.00618238	-0.00288561	459	9
0.0023246	-0.027998	0.0518747	0.0165237	0.00844805	0.0331031	0.0187858	-0.031754	410	9
0.00573429	-0.0272054	0.0523912	0.0171217	0.00810095	0.033713	0.0174324	-0.0330541	410	9
0.0106712	-0.0262788	0.0534734	0.0181449	0.0076801	0.0348985	0.0156512	-0.0352477	410	9
0.0152302	-0.0250611	0.0536921	0.0188419	0.00723615	0.0355555	0.0137602	-0.0367912	410	9
0.0198094	-0.0239828	0.0542407	0.0196347	0.00680818	0.0363798	0.0119535	-0.0385198	410	9
0.0225186	-0.0233386	0.0545077	0.0200794	0.0065742	0.0368463	0.0108795	-0.039492	99	9
0.0243126	-0.0228337	0.0545823	0.0203364	0.00637932	0.0370642	0.0101107	-0.0400628	99	9
0.0256854	-0.0227449	0.0552309	0.0207392	0.00628631	0.0375959	0.0097412	-0.0408867	99	9
0.0268496	-0.0230464	0.0563758	0.0213138	0.00632533	0.0384914	0.00973306	-0.0419855	99	9
0.0274574	-0.0234099	0.0572108	0.0217297	0.0064329	0.0391941	0.00991505	-0.0427316	99	9
0.0279389	-0.0241127	0.0583524	0.0222699	0.00670866	0.040211	0.0104151	-0.0436444	99	9
0.027884	-0.0250952	0.0593214	0.0227386	0.00719724	0.0412679	0.011307	-0.0443029	99	9
0.027589	-0.0260325	0.0600072	0.0231022	0.0076925	0.0421605	0.0122402	-0.0447285	99	9
0.0269428	-0.0267456	0.0601152	0.0232107	0.00814062	0.0426275	0.0130779	-0.0446727	99	9
0.0257782	-0.0272875	0.0595483	0.0230247	0.00859257	0.0426431	0.013914	-0.0440285	99	9
0.0243712	-0.0278103	0.0587231	0.0227338	0.00907514	0.0425162	0.0148074	-0.0431538	99	9
-0.00347955	-0.00811826	0.008008	0.0022737	0.00428721	0.00679761	0.00690085	-0.00312399	459	9
-0.00359668	-0.00849178	0.00828049	0.00241451	0.00443557	0.00707887	0.00722013	-0.00322037	459	9
-0.00421848	-0.0215804	0.0370702	0.0106019	0.00659031	0.022403	0.0156782	-0.020026	410	9
-0.00478478	-0.0232385	0.0396851	0.011371	0.00712916	0.0240709	0.0169705	-0.0214762	410	9
-0.00402454	-0.0253299	0.0439022	0.0127884	0.00773802	0.0268083	0.0182355	-0.0242259	410	9
-0.00425132	-0.0272137	0.0470159	0.0138625	0.00835378	0.0289873	0.0196537	-0.0262979	410	9
-0.00357468	-0.0283684	0.0492574	0.0148399	0.00873545	0.0307904	0.0203844	-0.0282378	410	9
-2.09344e-05	-0.0282465	0.0509828	0.0159174	0.00860361	0.0323133	0.0195001	-0.0304795	410	9
0.00476515	-0.0272649	0.0518524	0.0168609	0.0081808	0.0333715	0.0177205	-0.0325138	410	9
0.0101094	-0.0260742	0.0525497	0.0178179	0.00772612	0.0344171	0.0156676	-0.0345925	410	9
0.0162774	-0.0245597	0.0531038	0.0188092	0.00716614	0.0354242	0.013186	-0.0367654	410	9
0.0200711	-0.023638	0.053448	0.0194136	0.0068323	0.0360456	0.0116642	-0.0380897	99	9
0.0224846	-0.0230703	0.053706	0.0198014	0.00662517	0.0364527	0.0107051	-0.0389358	99	9
0.0239213	-0.0228517	0.0541367	0.0201303	0.00650636	0.0368502	0.0102218	-0.0396261	99	9
0.0252593	-0.0228036	0.0549654	0.0205937	0.00637189	0.0374428	0.00988649	-0.0405749	99	9
-0.0267321	-0.0525955	0.0510718	0.0115955	0.0292407	0.0420965	0.0442658	-0.0171031	199	9
-0.0250848	-0.0509521	0.0498707	0.0118954	0.028255	0.0414322	0.043141	-0.017498	199	9
-0.0229092	-0.0476936	0.0469216	0.0116276	0.0264219	0.0392745	0.0406194	-0.0170541	229	9
-0.0208963	-0.0439537	0.0434267	0.0110064	0.0242553	0.0364234	0.0375677	-0.016111	229	9
-0.0180625	-0.0380546	0.0376353	0.00959714	0.0209704	0.0315793	0.0325627	-0.0140348	229	9
-0.0157456	-0.0331745	0.0328154	0.00837635	0.018277	0.0275362	0.028394	-0.0122485	229	9
-0.0139235	-0.0293639	0.0290661	0.00743701	0.0161631	0.0243863	0.0251384	-0.0108724	229	9
-0.0125246	-0.0264759	0.0262402	0.00674749	0.0145453	0.02201	0.0226744	-0.00985607	459	9
-0.0106476	-0.0225867	0.0223897	0.00578898	0.0123827	0.0187866	0.0193442	-0.00843298	459	9
-0.00785483	-0.0167979	0.016636	0.0043492	0.00917031	0.0139776	0.0143814	-0.00628878	459	9
-0.00552822	-0.0120801	0.0119148	0.00319908	0.00652728	0.0100532	0.0103273	-0.00453176	459	9
-0.00555968	-0.00780096	0.0110523	0.00284107	0.00248099	0.00654973	0.00672794	-0.0052282	218	9
-0.00635111	-0.00949405	0.0136238	0.00353377	0.00303573	0.00812376	0.00808204	-0.00651414	218	9
-0.0072172	-0.0120809	0.0177648	0.00467875	0.00387056	0.0106592	0.0100592	-0.00865476	218	9
-0.00831801	-0.0151288	0.0225602	0.00599677	0.00486989	0.0136147	0.0124127	-0.0111127	410	9
-0.0083988	-0.019816	0.031075	0.0084972	0.00628939	0.0187999	0.0155997	-0.0158625	410	9
-0.00851233	-0.0235041	0.0377043	0.0104902	0.0074138	0.0229098	0.0181442	-0.0196586	410	9
-0.00747354	-0.0259062	0.0426824	0.0121488	0.00809922	0.0260965	0.0195419	-0.0228767	410	9
-0.00697099	-0.0276219	0.0459619	0.0133283	0.00862841	0.0283705	0.0206518	-0.0251763	410	9
-0.00669416	-0.0282957	0.0472277	0.0138466	0.00884995	0.0293471	0.0210946	-0.0261982	410	9
-0.0380367	-0.0523634	0.0586852	0.0108128	0.0238418	0.0385607	0.0438245	-0.0193682	292	9
-0.0392762	-0.0539947	0.0600124	0.0109237	0.0248333	0.0396382	0.0452377	-0.0195369	292	9
-0.0408417	-0.0558529	0.061553	0.0110654	0.0259008	0.0408289	0.0468792	-0.0197448	292	9
-0.0415905	-0.0567554	0.0621617	0.0110972	0.0264696	0.0413771	0.0476785	-0.0197338	292	9
-0.0414355	-0.0570758	0.061842	0.0109858	0.0269744	0.0415879	0.0479097	-0.0193612	292	9
-0.0404331	-0.0569926	0.0605476	0.010691	0.0276201	0.0415662	0.0477259	-0.0185078	292	9
-0.03919	-0.0568163	0.058923	0.010326	0.0283526	0.0414848	0.0474468	-0.0174676	199	9
-0.0379024	-0.0564762	0.0572366	0.00996675	0.0289471	0.0412948	0.0470493	-0.016465	199	9
-0.0363056	-0.0561016	0.0551739	0.00953664	0.0297273	0.0411116	0.0466052	-0.0152389	199	9
-0.0349368	-0.0560635	0.0534004	0.00914763	0.0307037	0.0411634	0.0464461	-0.0140678	199	9
-0.0345047	-0.0565758	0.0527669	0.00895541	0.0316003	0.0415364	0.0467913	-0.0134067	199	9
-0.0347896	-0.0574061	0.0530563	0.00894253	0.0322991	0.0420905	0.0474415	-0.0132232	199	9
-0.0348831	-0.0578925	0.0534321	0.00906104	0.0326233	0.042514	0.047841	-0.0133481	199	9
-0.0358547	-0.0596322	0.0551277	0.00939584	0.0335458	0.0438251	0.0492572	-0.0138453	199	9
-0.0350763	-0.0591947	0.0550203	0.00965427	0.0332469	0.0438495	0.0489421	-0.0142545	199	9
-0.0329171	-0.0574543	0.0540129	0.0100987	0.0321801	0.043336	0.0476423	-0.0149531	199	9
-0.0295479	-0.054599	0.0521821	0.0107496	0.0304841	0.0424076	0.0455667	-0.0159281	199	9
-0.0261491	-0.0515191	0.0499756	0.0113643	0.0286938	0.0412716	0.0433955	-0.0167517	199	9
-0.0230944	-0.0475071	0.0464931	0.0112608	0.0264528	0.0388835	0.0403607	-0.0165473	229	9
-0.021638	-0.0453136	0.0446536	0.011198	0.0250841	0.0374545	0.0386802	-0.016409	229	9
-0.0189773	-0.0398556	0.0393311	0.00995103	0.0220267	0.0330172	0.0340776	-0.0145653	229	9
-0.0162026	-0.0340692	0.0336552	0.00855081	0.0188035	0.0282499	0.0291479	-0.0125099	229	9
-0.0138897	-0.0292684	0.0289564	0.00739527	0.0161221	0.0242973	0.0250529	-0.0108138	229	9
-0.0122603	-0.0258609	0.0256017	0.00655337	0.0142327	0.0214792	0.0221405	-0.00958022	459	9
-0.0109448	-0.0231237	0.022909	0.00588351	0.01271	0.0192178	0.0198013	-0.00859501	459	9
-0.00967994	-0.020494	0.0203171	0.00523813	0.0112477	0.017043	0.0175527	-0.00764357	459	9
-0.0086835	-0.0184259	0.0182709	0.00472771	0.0100985	0.0153291	0.0157821	-0.00688733	459	9
-0.00411896	-0.00560657	0.00805974	0.00207657	0.00171506	0.00467299	0.00485713	-0.0038354	218	9
-0.00482341	-0.00663615	0.00933567	0.00239032	0.00211716	0.0055355	0.00574893	-0.00439336	218	9
-0.00598422	-0.00846742	0.0119149	0.00305799	0.00273361	0.00712114	0.00729581	-0.00561811	218	9
-0.0172705	-0.0239437	0.0325646	0.00822795	0.00809892	0.0199004	0.0207578	-0.0150027	76	9
-0.0184243	-0.0255612	0.0347037	0.00875842	0.00867678	0.0212319	0.0221573	-0.0159625	76	9
-0.0204994	-0.0284828	0.038419	0.00964619	0.00978882	0.0235878	0.0246713	-0.0175511	76	9
-0.022494	-0.0313362	0.0417896	0.0103952	0.0110011	0.025817	0.0271088	-0.01886	76	9
-0.0244812	-0.0341303	0.0449649	0.0110405	0.012241	0.0279242	0.0294661	-0.0199829	76	9
-0.0264661	-0.0367021	0.0476306	0.0114162	0.0134671	0.0296467	0.0315477	-0.0206354	292	9
-0.029262	-0.0398586	0.0504885	0.0114608	0.0150772	0.0313103	0.0338992	-0.0207241	292	9
-0.0325923	-0.0438877	0.053788	0.0113127	0.0174018	0.0333868	0.036842	-0.0204875	292	9
-0.0349834	-0.0476557	0.0560522	0.0110023	0.0202158	0.035558	0.0397566	-0.0198646	292	9
-0.0367719	-0.0505406	0.0577405	0.0108712	0.0224196	0.0373784	0.0421618	-0.0195519	292	9
-0.0369639	-0.0508718	0.0567939	0.0104503	0.0232601	0.0374425	0.0426299	-0.0186747	292	9
-0.038199	-0.0524256	0.0578827	0.0104822	0.0242766	0.0384163	0.0440001	-0.0186854	292	9
-0.038857	-0.0531955	0.0583577	0.0104858	0.0247837	0.0388691	0.0446912	-0.0186362	292	9
-0.0393172	-0.0541309	0.058869	0.0105357	0.0254802	0.039521	0.0454765	-0.0185928	292	9
-0.038505	-0.0541668	0.0579013	0.0103368	0.0260852	0.0396194	0.0454301	-0.0179523	292	9
-0.0373141	-0.0541199	0.0564813	0.0100348	0.0268687	0.0396765	0.0452673	-0.0170333	145	9
-0.0361158	-0.0540541	0.0550085	0.00971595	0.0276547	0.0397087	0.0450894	-0.0160781	199	9
-0.0346234	-0.0537133	0.0531819	0.00935571	0.0283575	0.0395789	0.0446903	-0.0150244	199	9
-0.0331681	-0.0534942	0.0514019	0.00900228	0.0291677	0.0395434	0.0443977	-0.013959	199	9
-0.0323854	-0.0536797	0.0504135	0.00877854	0.0299416	0.0397374	0.0444735	-0.013231	199	9
-0.0324278	-0.0542922	0.0503825	0.00871086	0.0305943	0.0401495	0.0449384	-0.0129268	199	9
-0.0329384	-0.0551572	0.0510016	0.00877704	0.031139	0.0407208	0.0456334	-0.0129564	199	9
-0.00396896	-0.00539977	0.00776761	0.00200166	0.00164948	0.00450031	0.00467812	-0.00369759	218	9
-0.00407088	-0.00556354	0.00789961	0.00202774	0.00174218	0.00463632	0.00482176	-0.00373499	218	9
-0.00779261	-0.0107715	0.0148064	0.00376284	0.00357435	0.00897472	0.00934302	-0.00687925	218	9
-0.00852036	-0.0117866	0.0161653	0.00410523	0.00392627	0.00982028	0.0102241	-0.00750117	218	9
-0.0101287	-0.0140242	0.0191838	0.00486745	0.00469272	0.0116836	0.0121656	-0.00888829	76	9
-0.0122099	-0.0169177	0.0230897	0.00585118	0.00568504	0.0140858	0.0146743	-0.0106784	76	9
-0.0150671	-0.0209112	0.0283786	0.00716363	0.00710557	0.0173719	0.0181303	-0.0130537	76	9
-0.0177148	-0.024639	0.0331855	0.00833196	0.00849535	0.0204053	0.0213488	-0.0151515	76	9
-0.0197873	-0.0275481	0.0369623	0.00925161	0.00956671	0.0227751	0.0238585	-0.0168074	76	9
-0.0218768	-0.0305738	0.0404083	0.00999493	0.0109167	0.0251128	0.0264408	-0.0180853	76	9
-0.0239188	-0.0334721	0.0436943	0.0106699	0.0122122	0.0273117	0.0288939	-0.0192569	76	9
-0.025992	-0.0362205	0.0465508	0.011097	0.0135354	0.029195	0.0311411	-0.0199974	292	9
-0.0287565	-0.0394634	0.0494427	0.0111632	0.0152522	0.0309768	0.0336019	-0.0201191	292	9
-0.0321007	-0.0436235	0.0526454	0.0109684	0.0177934	0.0331638	0.0367086	-0.0197801	292	9
-0.0346273	-0.0473492	0.0551188	0.0107463	0.0204162	0.0353088	0.0395952	-0.0193432	292	9
-0.035166	-0.0484102	0.0549689	0.0104094	0.0216537	0.0358911	0.0405661	-0.0186397	292	9
-0.0356509	-0.0490826	0.0551309	0.010265	0.0222636	0.0362294	0.0411363	-0.0183454	292	9
-0.00455528	-0.00625952	0.00875166	0.00223592	0.00201632	0.0052159	0.00542711	-0.00410401	218	9
-0.00561906	-0.00775317	0.0107128	0.00272697	0.00254995	0.00646011	0.00672414	-0.00499157	218	9
-0.00708431	-0.00979516	0.0134537	0.00341824	0.0032548	0.00816126	0.00849638	-0.00624807	218	9
-0.00868134	-0.01202	0.0164433	0.00417226	0.00402167	0.0100141	0.0104271	-0.00761894	218	9
-0.0105279	-0.0145844	0.0199183	0.00504974	0.00489465	0.0121463	0.0126511	-0.00921739	76	9
-0.0116782	-0.016184	0.0220752	0.00559215	0.00544476	0.0134727	0.0140376	-0.0102041	76	9
-0.0130465	-0.0180908	0.024627	0.00623017	0.00611012	0.0150481	0.0156891	-0.0113622	76	9
-0.00471718	-0.00650405	0.00900563	0.0022939	0.00213138	0.00541939	0.00564051	-0.00420093	218	9
-0.00513062	-0.00708068	0.00977787	0.00248853	0.00233114	0.00589977	0.006141	-0.00455449	218	9
-0.00607283	-0.00839704	0.011532	0.0029299	0.0027908	0.00699638	0.00728367	-0.00535529	218	9
-0.00721364	-0.00998474	0.0136717	0.00347017	0.0033354	0.00831892	0.00866146	-0.00633826	218	9
0.0308097	-0.00165316	0.0344855	0.00393966	0.00136142	0.0137683	-0.00871086	-0.015168	441	7
0.0349318	-0.00180808	0.0390564	0.00434686	0.00153828	0.0155166	-0.00992657	-0.0170234	441	7
0.0378066	-0.00191032	0.0422407	0.00462186	0.00166139	0.0167271	-0.0107778	-0.0183033	441	7
0.0389989	-0.00193443	0.0435508	0.0047094	0.00171201	0.0172011	-0.0111402	-0.0187916	441	7
0.0369815	-0.00188992	0.0413297	0.00454394	0.00162437	0.0163971	-0.010537	-0.0179465	441	7
0.0326794	-0.00180864	0.0366003	0.00421226	0.00143762	0.0147018	-0.00924222	-0.0161753	280	7
0.0287627	-0.00174318	0.0322919	0.00391909	0.00126455	0.0131636	-0.00805682	-0.014567	280	7
0.0272107	-0.00178992	0.0305965	0.00389275	0.00118487	0.0126351	-0.00754169	-0.014036	280	7
0.0288599	-0.00208985	0.0324776	0.00436379	0.00122559	0.0136123	-0.00787996	-0.0151611	280	7
0.0330146	-0.00259974	0.0371608	0.00523979	0.00135912	0.015786	-0.00888235	-0.0176067	280	7
0.0342703	-0.00301546	0.0386657	0.0058487	0.00137921	0.0167803	-0.00903434	-0.0188202	280	7
0.0362302	-0.00343349	0.0409342	0.0064941	0.00142795	0.0180295	-0.00940107	-0.020288	280	7
0.0383628	-0.00381585	0.0433814	0.00710239	0.0014881	0.0192978	-0.00984215	-0.0217595	280	7
0.0407882	-0.00418968	0.0461494	0.00771629	0.0015636	0.0206662	-0.0103798	-0.0233322	280	7
0.0433456	-0.00458112	0.0490792	0.00836488	0.00164849	0.0221144	-0.010949	-0.0250055	280	7
0.0457212	-0.00494097	0.0518092	0.0089665	0.00173176	0.0234627	-0.011481	-0.0265701	280	7
0.0461086	-0.00511474	0.0523107	0.00922186	0.00174362	0.0238381	-0.0114978	-0.0270549	280	7
0.0461739	-0.00517032	0.0524091	0.00930088	0.00174563	0.0239374	-0.0114845	-0.02719	123	7
0.0440751	-0.00496341	0.0500438	0.00891679	0.00166714	0.022889	-0.0109451	-0.0260132	123	7
0.0430432	-0.00483269	0.0488731	0.00868764	0.00163128	0.0223361	-0.010696	-0.0253795	123	7
0.041399	-0.00463435	0.0470179	0.00833601	0.00157613	0.0214707	-0.0102922	-0.0243932	123	7
0.0399899	-0.00446317	0.0454331	0.0080327	0.00153101	0.0207292	-0.00994559	-0.0235486	123	7
0.02863	-0.00138943	0.031966	0.0034805	0.0012665	0.0125582	-0.00814724	-0.0137804	21	7
0.0295972	-0.00233212	0.0335517	0.0048066	0.00131725	0.0143872	-0.00802718	-0.016255	21	7
0.0303212	-0.00239512	0.0343759	0.00493243	0.00134956	0.0147484	-0.00822077	-0.0166661	21	7
0.0306819	-0.00242621	0.0347862	0.00499467	0.0013656	0.0149278	-0.00831729	-0.0168701	21	7
0.0310797	-0.00246059	0.0352379	0.00506313	0.00138295	0.0151248	-0.00842334	-0.0170935	21	7
0.0323442	-0.00256576	0.0366719	0.00527513	0.00143825	0.0157452	-0.00876264	-0.0177952	223	7
0.0261077	-0.00267399	0.0296346	0.00497081	0.00104245	0.0133026	-0.00666499	-0.0150982	223	7
0.0281009	-0.00294009	0.0319005	0.00542356	0.00110987	0.0143792	-0.00713191	-0.0163263	223	7
0.0325651	-0.00352411	0.0369748	0.00642342	0.0012632	0.0167785	-0.00818574	-0.0190624	223	7
0.037467	-0.00415124	0.0425458	0.00750456	0.00143433	0.0193992	-0.00935249	-0.0220494	223	7
0.0415059	-0.00465551	0.0471353	0.00838061	0.00157775	0.0215462	-0.0103222	-0.0244952	223	7
0.0438127	-0.00494584	0.0497566	0.00888368	0.00165918	0.0227746	-0.0108745	-0.0258948	223	7
0.0440017	-0.00497689	0.0499703	0.00893286	0.00166384	0.0228812	-0.0109146	-0.0260158	223	7
0.0438487	-0.00496207	0.0497973	0.00890456	0.00165774	0.0228041	-0.0108748	-0.0259283	123	7
0.0425981	-0.00482186	0.0483796	0.00865214	0.0016111	0.0221558	-0.0105632	-0.0251918	123	7
0.0405146	-0.00458062	0.0460187	0.00822068	0.00153526	0.0210665	-0.0100474	-0.0239515	123	7
0.0390139	-0.00440227	0.0443227	0.00790258	0.00148308	0.0202764	-0.0096762	-0.0230499	123	7
0.0383383	-0.00430263	0.0435676	0.00773244	0.00146672	0.0199019	-0.00951824	-0.0226177	123	7
0.0271752	-0.00158581	0.0304926	0.00366997	0.001205	0.0123355	-0.0076109	-0.0136823	21	7
0.0321895	-0.00253738	0.0364911	0.00522945	0.00143269	0.0156487	-0.00872946	-0.0176813	21	7
0.0374737	-0.00296307	0.0424866	0.00610016	0.00166796	0.018232	-0.0101585	-0.0206043	21	7
0.0386367	-0.00305717	0.0438059	0.00629221	0.00171957	0.0188007	-0.0104726	-0.0212477	21	7
0.0396814	-0.00314423	0.0449907	0.00646757	0.00176522	0.0193134	-0.0107528	-0.0218277	21	7
0.0371692	-0.00295959	0.0421432	0.00607516	0.00165064	0.0181049	-0.0100623	-0.0204634	223	7
0.0375362	-0.00303419	0.0425618	0.00618879	0.00165802	0.0183283	-0.010131	-0.0207207	223	7
0.0336233	-0.00281542	0.0381304	0.00565894	0.00146602	0.0165137	-0.00900889	-0.0186794	223	7
0.0299327	-0.00270352	0.0339561	0.00527085	0.00126637	0.0148951	-0.00788663	-0.0168692	223	7
0.0280415	-0.00279795	0.0318255	0.0052514	0.00113424	0.014215	-0.00720882	-0.0161263	223	7
0.0363821	-0.00385128	0.0413039	0.00707478	0.00142815	0.0186607	-0.00920335	-0.0211922	223	7
0.0420374	-0.00458774	0.0477319	0.00833741	0.00162306	0.0216969	-0.0105407	-0.0246541	223	7
0.0460931	-0.00512583	0.0523423	0.00925467	0.00176089	0.0238841	-0.011493	-0.027149	223	7
0.0480334	-0.00539957	0.054549	0.00971277	0.00182363	0.0249466	-0.0119376	-0.0283624	223	7
0.048309	-0.00545881	0.0548635	0.00980188	0.00182851	0.0251175	-0.0119869	-0.0285594	223	7
0.0484949	-0.00548892	0.0550751	0.00985035	0.00183377	0.0252231	-0.0120269	-0.0286804	223	7
0.0467461	-0.00529396	0.0530893	0.0094986	0.00176707	0.0243164	-0.0115911	-0.0276496	123	7
0.0451167	-0.00511015	0.0512392	0.00916824	0.00170543	0.0234693	-0.0111863	-0.0266865	123	7
0.0303692	-0.00218617	0.034306	0.00465635	0.00134827	0.0144317	-0.00832413	-0.0162103	21	7
0.0363774	-0.00280838	0.0412024	0.00583108	0.00161749	0.0175882	-0.00988968	-0.0198452	21	7
0.0379971	-0.00296375	0.0430549	0.00613118	0.00169008	0.0184201	-0.0103172	-0.0207979	21	7
0.0415686	-0.00327636	0.0471229	0.00675278	0.00184997	0.0202072	-0.011273	-0.0228317	21	7
0.0351482	-0.00263308	0.0397627	0.00552676	0.00156131	0.0168648	-0.00958952	-0.0189915	21	7
0.0404386	-0.00309104	0.0457783	0.00644166	0.00179504	0.0194952	-0.0110046	-0.0219814	21	7
0.0420265	-0.00323171	0.0475875	0.00672031	0.00186602	0.020292	-0.0114286	-0.0228889	21	7
0.0398196	-0.00303576	0.0450744	0.00633224	0.00176804	0.0191858	-0.0108401	-0.0216291	21	7
0.0411484	-0.00312804	0.0465699	0.00653193	0.00182552	0.0198076	-0.0112044	-0.0223253	21	7
0.0339912	-0.00365504	0.0386091	0.00677337	0.00131576	0.0174171	-0.0084791	-0.019875	21	8
0.0349827	-0.00383641	0.0398138	0.00704624	0.00136867	0.0180752	-0.00868586	-0.0206373	21	8
0.0378289	-0.00422791	0.04315	0.00769563	0.00150101	0.0197203	-0.00935248	-0.0225271	195	8
0.0416656	-0.00486312	0.0476161	0.00871954	0.00164157	0.0219919	-0.0101608	-0.0251575	195	8
0.0457021	-0.00498081	0.0521478	0.00912597	0.00185018	0.0237399	-0.011402	-0.0270928	195	8
0.0485265	-0.00507663	0.0553116	0.00942745	0.00199024	0.0249683	-0.0122597	-0.0284529	195	8
0.0483208	-0.00512333	0.0550479	0.00946829	0.00195498	0.0249012	-0.0121564	-0.0283707	223	8
0.0456179	-0.00501929	0.0518441	0.00915202	0.00175612	0.023575	-0.011337	-0.0268268	223	8
0.0435552	-0.005164	0.0492782	0.00917309	0.00150723	0.0226716	-0.0105445	-0.0257441	223	8
0.0430895	-0.00579892	0.0485163	0.00989481	0.00124421	0.0228714	-0.00991982	-0.0259396	223	8
0.0436476	-0.00668828	0.0489329	0.0109962	0.000993852	0.0237403	-0.00944514	-0.0269152	223	8
0.0431831	-0.0077091	0.0481248	0.0121925	0.000622415	0.0242458	-0.0085238	-0.0274769	223	8
0.0418098	-0.00891344	0.0461797	0.0135534	0.000108749	0.0244481	-0.00715051	-0.0276806	223	8
0.0404086	-0.0102777	0.044128	0.0151088	-0.000473855	0.0247183	-0.00563749	-0.0279489	393	8
0.0413803	-0.0122451	0.045116	0.0176054	-0.00097143	0.026607	-0.00438828	-0.0302901	305	8
0.0418449	-0.0123623	0.0456618	0.0177822	-0.000966708	0.0269055	-0.00444862	-0.0306478	305	8
0.0365342	-0.00458423	0.0412148	0.00821617	0.00114377	0.0189305	-0.00853407	-0.0217404	346	8
0.0346421	-0.00434793	0.0391858	0.00776178	0.00112782	0.0180738	-0.00811686	-0.0207511	346	8
0.0329935	-0.00397859	0.0374934	0.00713112	0.00118332	0.0172799	-0.00789853	-0.0198003	195	8
0.0358234	-0.00481383	0.0410065	0.0083029	0.00129032	0.0195025	-0.00825754	-0.0224272	195	8
0.0391581	-0.00563968	0.0449901	0.00952066	0.00139019	0.0218183	-0.00877041	-0.0251515	195	8
0.0423544	-0.0064972	0.048781	0.0107793	0.00145932	0.0240634	-0.00920554	-0.0278024	195	8
0.0451221	-0.00735382	0.0520578	0.0120134	0.00149034	0.0260994	-0.00949439	-0.0302173	195	8
0.041192	-0.0125297	0.0443486	0.0178843	-0.00120338	0.0265299	-0.0041704	-0.0299487	393	8
0.0423424	-0.0131988	0.0454907	0.0187701	-0.00134923	0.0274762	-0.00404035	-0.0310118	305	8
0.0427769	-0.01347	0.0459418	0.0191295	-0.001404	0.027856	-0.00397377	-0.0314508	305	8
0.0423732	-0.0132716	0.045585	0.0188685	-0.00135157	0.0275682	-0.00398344	-0.031156	305	8
0.0417862	-0.0128598	0.0451437	0.0183453	-0.00122199	0.0270855	-0.0040871	-0.0306802	305	8
0.0419096	-0.0125797	0.0455669	0.0180368	-0.00106454	0.0270345	-0.00431742	-0.0307326	305	8
0.0429019	-0.0126667	0.0468766	0.0182276	-0.00097295	0.0276029	-0.004559	-0.0314722	305	8
0.0442914	-0.0129285	0.0485877	0.0186504	-0.000912359	0.0284578	-0.00480141	-0.0325224	305	8
0.0383052	-0.00487937	0.0432158	0.00870972	0.00118258	0.019905	-0.00888836	-0.0228745	346	8
0.0382708	-0.00503207	0.0433245	0.00886579	0.00120449	0.020179	-0.00878934	-0.0232127	346	8
0.0375553	-0.00519158	0.0427679	0.00895915	0.00122608	0.0202967	-0.00848474	-0.0233827	195	8
0.0387726	-0.00572052	0.0444424	0.00963836	0.00129906	0.0215766	-0.00854377	-0.0249088	195	8
0.0423272	-0.00668776	0.0487562	0.0110313	0.00141219	0.0241891	-0.00903607	-0.0279919	195	8
0.0469643	-0.00782266	0.0542443	0.0127183	0.00153315	0.0273418	-0.00974892	-0.0316982	195	8
0.0489745	-0.00835118	0.0565816	0.0134941	0.00156255	0.0287178	-0.0100333	-0.0333049	195	8
0.0518652	-0.0091275	0.0598852	0.0146327	0.00157652	0.0306453	-0.0104166	-0.0355446	195	8
0.052691	-0.00945987	0.0607595	0.0150891	0.00152837	0.0312411	-0.0104404	-0.0362187	195	8
0.0543081	-0.00999437	0.0625162	0.0158434	0.00147681	0.0323298	-0.0105715	-0.0374571	195	8
0.0545781	-0.0105453	0.0625547	0.0165169	0.00126174	0.0327123	-0.0102302	-0.0378329	195	8
0.0527594	-0.0115444	0.0596959	0.0175687	0.000607746	0.0322065	-0.00883544	-0.0370542	393	8
0.0485437	-0.0125497	0.0537846	0.0184548	-0.000324334	0.0304638	-0.00663515	-0.0347689	393	8
0.0485401	-0.0141739	0.0528373	0.0203849	-0.0010622	0.0311749	-0.00537497	-0.0353578	393	8
0.0500306	-0.0155487	0.0539131	0.0221286	-0.00152138	0.0325462	-0.00481263	-0.0367883	393	8
0.0493512	-0.0156989	0.0529548	0.0222586	-0.00167043	0.0322541	-0.0044682	-0.0364063	393	8
0.049971	-0.0160182	0.0535587	0.0226834	-0.00174375	0.0327177	-0.00442892	-0.0369172	393	8
0.0501102	-0.0160862	0.0537126	0.0227741	-0.00175428	0.0328251	-0.00442048	-0.0370418	393	8
0.0489233	-0.0156566	0.0524908	0.0221773	-0.00168637	0.0320284	-0.00434804	-0.0361592	305	8
0.0467956	-0.014821	0.0503315	0.0210348	-0.00153927	0.030565	-0.00426747	-0.0345519	305	8
0.0449557	-0.0139327	0.04859	0.0198571	-0.00133495	0.0292223	-0.00431496	-0.0331209	305	8
0.0446729	-0.0134773	0.0486137	0.019311	-0.00114111	0.0288848	-0.00454117	-0.0328611	305	8
0.0447166	-0.0132339	0.0488997	0.019038	-0.00101102	0.0288094	-0.00472119	-0.0328673	305	8
0.0525431	-0.00903204	0.0607661	0.0145717	0.00167888	0.0308897	-0.0106969	-0.0358567	195	8
0.053861	-0.00935664	0.0622878	0.0150532	0.00169951	0.0317664	-0.0109003	-0.0368752	195	8
0.0553546	-0.00978358	0.0639622	0.0156704	0.00168962	0.0327703	-0.0110827	-0.0380298	195	8
0.0564488	-0.0101979	0.0651221	0.016243	0.00163234	0.0335374	-0.0111337	-0.0388953	195	8
0.0579995	-0.0108011	0.0667491	0.0170727	0.00153879	0.0346107	-0.0111857	-0.0401009	195	8
0.0582072	-0.0114653	0.0666434	0.0178739	0.0012636	0.0349992	-0.0107301	-0.0404633	195	8
0.057812	-0.0121916	0.0657437	0.0187044	0.000893901	0.0351073	-0.0100244	-0.0404752	195	8
0.0197331	-0.0253938	0.0503263	0.019997	0.00854148	0.0375006	0.0146174	-0.0369481	495	9
0.0189922	-0.0254442	0.0496855	0.0197064	0.00865222	0.0370952	0.0148111	-0.0362304	495	9
0.0178089	-0.0253283	0.0484226	0.0191521	0.00874664	0.0362552	0.0149754	-0.0349585	495	9
0.019396	-0.025817	0.0507568	0.0200406	0.00883948	0.0378579	0.0150187	-0.0370982	495	9
0.0173879	-0.0257822	0.0489563	0.0191753	0.00911058	0.0366817	0.0154313	-0.0351815	495	9
0.015769	-0.0254934	0.0469733	0.0183602	0.00915238	0.0353433	0.0155526	-0.033267	300	9
0.0136725	-0.0247024	0.0438238	0.0171115	0.00901017	0.0331544	0.0153942	-0.030449	300	9
0.0122785	-0.0231327	0.0401725	0.015805	0.00838624	0.0304939	0.0144936	-0.0276345	300	9
0.010825	-0.0208817	0.0357164	0.0141603	0.00750734	0.0271784	0.0131108	-0.0243987	300	9
0.00936879	-0.0184316	0.0311904	0.0124217	0.00659937	0.023776	0.0115979	-0.0211982	300	9
0.0081379	-0.0160483	0.0270354	0.0108103	0.00571581	0.020628	0.0100958	-0.0183444	300	9
0.00682406	-0.0138069	0.023031	0.00923513	0.0049191	0.0176151	0.00872998	-0.0155666	300	9
0.00594254	-0.0121587	0.0199787	0.00813806	0.00426099	0.0153715	0.00772137	-0.0134858	121	9
0.0051985	-0.0114203	0.0181447	0.00752977	0.00396478	0.0141172	0.00737295	-0.0121405	121	9
0.0264841	-0.0289298	0.0618383	0.0241939	0.00923433	0.0448451	0.015247	-0.0458871	99	9
0.0251846	-0.0291588	0.0607157	0.0238272	0.0095486	0.044462	0.0158979	-0.0448945	495	9
0.0234206	-0.0290333	0.058772	0.0230837	0.00978139	0.0434464	0.0163626	-0.0432115	495	9
0.0221008	-0.028562	0.0568818	0.0223418	0.00977772	0.0422704	0.0163904	-0.0416659	495	9
0.0213255	-0.0279068	0.055289	0.0217394	0.00958887	0.041171	0.0161144	-0.0404756	495	9
0.0206146	-0.0272748	0.0538285	0.021172	0.00939461	0.0401233	0.0158209	-0.0393677	495	9
0.0195998	-0.0266528	0.0521467	0.020485	0.00924426	0.0389171	0.0155964	-0.0379973	495	9
0.0176479	-0.0264175	0.0501986	0.0195634	0.0094268	0.0376059	0.0158591	-0.0360569	495	9
0.0147116	-0.0263931	0.0476809	0.018314	0.00985645	0.0359643	0.0164915	-0.0333521	495	9
0.0118026	-0.0259522	0.0444778	0.0168821	0.0100476	0.0338022	0.0167903	-0.0302119	300	9
0.00894937	-0.0246342	0.0400964	0.0150705	0.0098137	0.0307104	0.0164148	-0.0264094	300	9
0.00692194	-0.0224426	0.0352358	0.0132092	0.00905013	0.0271429	0.0152029	-0.022694	300	9
0.00532326	-0.0194456	0.0297843	0.0111606	0.00788976	0.0230372	0.0133056	-0.0188799	300	9
0.00450142	-0.0164057	0.0249906	0.00942288	0.00660898	0.0193517	0.0112118	-0.0158026	300	9
0.00468172	-0.0142149	0.0221228	0.00850282	0.00554666	0.0170844	0.00953153	-0.0142377	300	9
0.00359255	-0.0120963	0.0184224	0.00708427	0.00475616	0.0143012	0.00821008	-0.0117217	300	9
0.00291947	-0.010347	0.0152496	0.00605018	0.00396979	0.0119973	0.0070939	-0.0096471	121	9
0.00160421	-0.00969579	0.0128371	0.00528008	0.00373274	0.0104535	0.00697164	-0.00773351	121	9
0.029789	-0.026412	0.0624664	0.0241667	0.00752636	0.0436863	0.0119446	-0.0469434	99	9
0.0297849	-0.0269052	0.0629993	0.0244175	0.00775715	0.0442316	0.0123813	-0.0473115	99	9
0.0290352	-0.0278638	0.063272	0.0246272	0.00832213	0.0449271	0.0134781	-0.0473678	99	9
0.0272986	-0.0286443	0.0623407	0.0243676	0.00896491	0.0449358	0.0147406	-0.0464045	99	9
0.0252247	-0.0289495	0.0605638	0.0237237	0.00944823	0.0442437	0.0156803	-0.0447717	99	9
0.0231821	-0.028973	0.0585586	0.0229279	0.0098041	0.0432446	0.0163322	-0.0429479	495	9
0.0220906	-0.0286483	0.0570328	0.0223597	0.00982687	0.0423504	0.0164321	-0.0417211	495	9
0.0212118	-0.0281491	0.055545	0.0217831	0.00973293	0.0413666	0.0163044	-0.0405546	495	9
0.0204825	-0.0276088	0.0541822	0.021246	0.00959067	0.0404102	0.0160874	-0.0394981	495	9
0.019543	-0.0271456	0.0527837	0.0206562	0.00951325	0.0394225	0.015965	-0.0383237	495	9
0.0180137	-0.0269284	0.0512463	0.0199256	0.0096461	0.0383822	0.0161531	-0.0368147	495	9
0.0150971	-0.0271709	0.0492032	0.0188121	0.0102212	0.0370973	0.0169929	-0.0344289	495	9
0.0109874	-0.0271121	0.0456715	0.0170576	0.0108137	0.0347892	0.0178642	-0.0306516	495	9
0.00711439	-0.0263865	0.0413733	0.0150864	0.0110519	0.0318593	0.0181719	-0.0265094	300	9
0.00364747	-0.0246016	0.0359759	0.0127995	0.010737	0.028016	0.0175939	-0.0219121	300	9
0.00145489	-0.021509	0.0298999	0.010455	0.00962515	0.023486	0.0157563	-0.017487	300	9
0.000673807	-0.0176864	0.0240325	0.00837679	0.00795952	0.0189558	0.0130621	-0.0137968	300	9
0.000973523	-0.0136688	0.0187824	0.00667322	0.00602754	0.0147985	0.00998705	-0.0109255	300	9
0.000539009	-0.0105453	0.0141396	0.00508423	0.0046274	0.0112333	0.0077697	-0.00812853	121	9
0.000324111	-0.00905985	0.0115855	0.00437439	0.00385416	0.00939751	0.00675048	-0.00657623	121	9
-0.000581666	-0.00857194	0.00958737	0.00386648	0.0035821	0.00817782	0.00666389	-0.00504707	121	9
0.0265266	-0.0227628	0.0562422	0.0211785	0.00605816	0.038093	0.00953274	-0.0418156	99	9
0.0269709	-0.0226147	0.0561363	0.0212073	0.00603571	0.0381112	0.0093329	-0.0418841	99	9
0.0273832	-0.0226367	0.0563464	0.0213411	0.00604628	0.0383185	0.00926663	-0.0421422	99	9
0.0277051	-0.0229536	0.0569475	0.0216088	0.00616866	0.0388199	0.00945123	-0.0426229	99	9
0.0283615	-0.0234746	0.058016	0.0221197	0.00634382	0.0397198	0.00974912	-0.0435314	99	9
0.0289977	-0.0244603	0.059654	0.0228601	0.00672421	0.0411254	0.0104354	-0.0448031	99	9
0.0293824	-0.0254882	0.0611149	0.0235304	0.00715445	0.0424554	0.0112327	-0.0458996	99	9
0.0294587	-0.0263103	0.0620466	0.0239828	0.00753197	0.043407	0.0119494	-0.0465749	99	9
0.0287838	-0.0273173	0.0624618	0.0242398	0.00811009	0.0441902	0.0130559	-0.0467325	99	9
0.0276094	-0.0282016	0.0622106	0.0242491	0.00871095	0.0445929	0.0142292	-0.046349	99	9
0.0254036	-0.0286554	0.0605002	0.0236181	0.00928902	0.0439942	0.0153213	-0.0447099	99	9
0.0232673	-0.0288849	0.0586221	0.0228932	0.00975524	0.043178	0.0161871	-0.0429586	495	9
0.02163	-0.0286958	0.056767	0.0221543	0.00994291	0.0421487	0.016537	-0.0413377	495	9
0.020747	-0.0283616	0.0554825	0.0216495	0.00993066	0.0413412	0.0165395	-0.0402907	495	9
0.0204254	-0.027891	0.0545331	0.0213261	0.00974916	0.0406772	0.0162929	-0.0396517	495	9
0.0196234	-0.0274233	0.0532276	0.0207897	0.00965205	0.0397594	0.01614	-0.0385913	495	9
0.0186568	-0.0271594	0.052087	0.0202782	0.00967317	0.0389722	0.0161704	-0.037551	495	9
0.0170975	-0.0271493	0.0508173	0.0196247	0.0099146	0.038144	0.0165188	-0.0361828	495	9
0.0156557	-0.0274094	0.0500114	0.0191331	0.0102731	0.0376676	0.017038	-0.0351222	495	9
-0.00179917	-0.00771674	0.0075344	0.00296538	0.00341274	0.00669339	0.00631461	-0.00341848	121	9
-0.00207815	-0.00880393	0.00812135	0.00343697	0.00375233	0.00743901	0.00725275	-0.00358726	121	9
0.0138417	-0.0257906	0.0546748	0.0188573	0.00733449	0.0357135	0.0145226	-0.0367522	410	9
0.0175192	-0.0247971	0.0548376	0.019461	0.00695902	0.0362831	0.0130092	-0.0380889	410	9
0.0219881	-0.0237454	0.0554548	0.0202909	0.00649993	0.0371351	0.0112564	-0.0398958	410	9
0.0245381	-0.0232091	0.0559072	0.0207988	0.00626295	0.0376955	0.0103023	-0.0409927	99	9
0.0259281	-0.0228688	0.0560557	0.021034	0.00612671	0.037932	0.00974475	-0.0415076	99	9
0.0261434	-0.0226342	0.0556344	0.0209307	0.00609915	0.0377413	0.00953767	-0.0413123	99	9
0.0271175	-0.022601	0.0561688	0.0212436	0.00603399	0.0381619	0.00929554	-0.0419544	99	9
0.0277288	-0.0228002	0.0568106	0.0215521	0.00608382	0.0386693	0.00931639	-0.0425456	99	9
0.028139	-0.0232	0.0575514	0.0218988	0.00623598	0.0393074	0.0095619	-0.0431542	99	9
0.0286689	-0.0240179	0.0588798	0.0225109	0.00655964	0.0404729	0.0101394	-0.0441952	99	9
0.0287723	-0.0251039	0.0601512	0.0230934	0.00706496	0.0417231	0.0110615	-0.0450846	99	9
0.0288896	-0.0260068	0.0611964	0.0236031	0.00747634	0.0427848	0.0118419	-0.0458518	99	9
0.0287896	-0.0266726	0.0617932	0.0239063	0.00780805	0.0434746	0.0124717	-0.0462549	99	9
-0.00235511	-0.00721197	0.00705991	0.00241457	0.00348015	0.00614534	0.00601246	-0.0029839	459	9
-0.00245637	-0.00777822	0.00732956	0.00268847	0.00362685	0.00652673	0.00649709	-0.00306325	459	9
0.00054823	-0.0229586	0.0426824	0.0126918	0.0067571	0.0258553	0.0153653	-0.0241942	410	9
0.000473191	-0.0241345	0.0447087	0.0133592	0.0071292	0.0272102	0.0162167	-0.0254773	410	9
-0.000351326	-0.0259753	0.0473763	0.014234	0.00775766	0.0290891	0.017755	-0.0271435	410	9
-0.00085321	-0.0273991	0.0494434	0.0149952	0.00825505	0.0306657	0.0189449	-0.0286135	410	9
0.00157216	-0.0279909	0.0516608	0.0162136	0.00840799	0.0326291	0.0188845	-0.0311	410	9
0.00849031	-0.026808	0.053468	0.0177395	0.00781838	0.0344366	0.0164654	-0.0343551	410	9
0.0140226	-0.0255623	0.0541793	0.0187943	0.00732191	0.035582	0.0143603	-0.0366477	410	9
0.0191493	-0.0243361	0.0547612	0.0196934	0.00683076	0.0365078	0.0123339	-0.0386109	410	9
0.0226118	-0.0235292	0.0552148	0.02032	0.00649611	0.0371615	0.0109792	-0.0399755	99	9
0.0247363	-0.0230187	0.0554252	0.0206722	0.00630568	0.0375262	0.0101341	-0.0407457	99	9
0.0257359	-0.0227469	0.0554378	0.0208096	0.0062177	0.037654	0.00971678	-0.0410486	99	9
0.0267262	-0.0226698	0.0559612	0.0211205	0.00611405	0.03804	0.00943746	-0.041691	99	9
-0.0345831	-0.0614327	0.0583154	0.011062	0.0342131	0.0465869	0.0507212	-0.0165117	199	9
-0.0328258	-0.0598079	0.0571663	0.0113461	0.0332562	0.0459476	0.049536	-0.016907	199	9
-0.0302737	-0.0573708	0.0553498	0.0118023	0.0318391	0.0449954	0.0478593	-0.0174885	199	9
-0.0264441	-0.0527532	0.0513884	0.0118968	0.0292757	0.0424549	0.0444561	-0.0175031	199	9
-0.0241014	-0.049889	0.0490376	0.0120191	0.0275935	0.0408902	0.0423553	-0.0176168	229	9
-0.0223215	-0.0469179	0.0463461	0.0116883	0.0258734	0.038805	0.0400242	-0.017107	229	9
-0.0202242	-0.0426835	0.0422441	0.0107802	0.0234972	0.0354222	0.0365011	-0.0157629	229	9
-0.0186682	-0.0394232	0.0390422	0.0100008	0.0216836	0.0327459	0.0337412	-0.0146166	229	9
-0.0172925	-0.0365205	0.036168	0.00927295	0.0200836	0.0303397	0.0312637	-0.0135491	229	9
-0.0159753	-0.0337961	0.033495	0.00862	0.0185591	0.0280953	0.0289399	-0.0125839	229	9
-0.0153042	-0.0324209	0.0321346	0.00828911	0.0177881	0.0269577	0.0277632	-0.0120869	229	9
-0.00372218	-0.010807	0.0101431	0.00357827	0.00515695	0.00899756	0.00908235	-0.00412758	459	12
-0.00558155	-0.0097015	0.0147971	0.0039475	0.00294995	0.00866727	0.00799756	-0.00735187	218	9
-0.00516776	-0.0126683	0.0203618	0.00559718	0.00387581	0.012107	0.00989224	-0.0104881	410	9
-0.00381606	-0.015827	0.0269587	0.00762497	0.00478582	0.0161271	0.0116612	-0.014383	410	9
-0.00256219	-0.0187778	0.0331091	0.00952986	0.00563603	0.0198939	0.0133228	-0.0180453	410	9
-0.00180681	-0.0210212	0.037657	0.0109549	0.00628669	0.0227108	0.0146511	-0.0207869	410	9
-0.00128635	-0.0229301	0.0414305	0.0121652	0.00684602	0.0250954	0.0158297	-0.0231203	410	9
-0.00106002	-0.0247437	0.0447828	0.0132874	0.0074012	0.0273175	0.0170508	-0.0252885	410	9
-0.00174622	-0.0266371	0.0476228	0.0142382	0.00804109	0.0293227	0.0185948	-0.0271078	410	9
-0.00137282	-0.0278283	0.0497941	0.0151319	0.00843312	0.0310123	0.0194107	-0.0288693	410	9
-0.0013318	-0.0283641	0.0505894	0.0155394	0.00864059	0.0317879	0.0198468	-0.0296812	410	9
-0.0429524	-0.059975	0.0645448	0.0114468	0.0286427	0.0437678	0.0502229	-0.0200509	12	9
-0.0425776	-0.0603094	0.0640861	0.0113091	0.0292599	0.0440205	0.0504172	-0.0195861	12	9
-0.0421203	-0.0607212	0.0633707	0.0110861	0.0300822	0.044294	0.0506645	-0.0188855	412	9
-0.0414252	-0.0612108	0.0622803	0.0107578	0.0311897	0.0446127	0.0509398	-0.0178781	412	9
-0.0405759	-0.0618959	0.0608295	0.0103082	0.0326855	0.0450368	0.0513468	-0.01651	412	9
-0.0398282	-0.0625959	0.0594442	0.00986792	0.0341514	0.0454557	0.0517844	-0.0151744	199	9
-0.0392448	-0.0627787	0.0584387	0.00958717	0.034878	0.0455469	0.0518585	-0.0143622	199	9
-0.0396678	-0.0639323	0.058958	0.00960546	0.0358023	0.0463423	0.0527675	-0.0142052	199	9
-0.0394126	-0.0642438	0.0591558	0.00971679	0.036088	0.0467157	0.0529756	-0.014318	199	9
-0.0386953	-0.0642124	0.0595122	0.0100181	0.0360176	0.0470591	0.0528741	-0.0148428	199	9
-0.0376473	-0.0635589	0.0592998	0.0102731	0.0355798	0.0469728	0.052321	-0.0152816	199	9
-0.0358772	-0.0621023	0.0584568	0.0105991	0.0346736	0.0464905	0.0511863	-0.0158079	199	9
-0.0322347	-0.0586184	0.055959	0.0111574	0.0326259	0.0450727	0.0486596	-0.0165945	199	9
-0.0298367	-0.0562681	0.0541915	0.0115205	0.0312699	0.0440948	0.0469974	-0.017069	199	9
-0.0264226	-0.0522877	0.0508176	0.0116253	0.0290689	0.0419478	0.0440352	-0.0171294	199	9
-0.0241767	-0.0497394	0.0487968	0.0118444	0.0275684	0.0406729	0.042201	-0.0173898	229	9
-0.022491	-0.0471686	0.0465507	0.0116932	0.0260453	0.0389801	0.0402288	-0.0171272	229	9
-0.020255	-0.0426952	0.0422284	0.0107527	0.0235252	0.0354162	0.0365085	-0.0157279	229	9
-0.0179383	-0.0378234	0.0374244	0.00956007	0.0208289	0.0313989	0.0323692	-0.0139771	229	9
-0.0161691	-0.0341151	0.0337764	0.00864836	0.0187722	0.028336	0.029206	-0.0126419	229	9
-0.0148011	-0.0312649	0.0309726	0.00795081	0.0171874	0.0259817	0.0267716	-0.0116165	229	9
-0.013326	-0.028272	0.0280228	0.0072462	0.0154984	0.0235137	0.0242121	-0.0105532	229	9
-0.00975517	-0.0210363	0.020798	0.00549443	0.0114381	0.0175038	0.0179995	-0.00787938	459	9
-0.00628399	-0.0143456	0.0140271	0.00396386	0.00759356	0.0119378	0.0122282	-0.00539592	459	9
-0.00449771	-0.00607821	0.00895665	0.0023247	0.00177049	0.00506939	0.00526047	-0.0043164	218	9
-0.00508121	-0.00713134	0.0103302	0.00267464	0.00218285	0.0060027	0.00613697	-0.00494539	218	9
-0.00607553	-0.010584	0.0159235	0.00423212	0.00330381	0.00944607	0.00873466	-0.00786061	218	9
-0.0065609	-0.0139149	0.0215977	0.00584975	0.00437315	0.0129479	0.0111151	-0.0109062	410	9
-0.0061463	-0.017166	0.0277808	0.0076912	0.00534684	0.0167157	0.0131979	-0.0144165	410	9
-0.00499675	-0.0197968	0.0333239	0.00941627	0.00608758	0.0200937	0.0146706	-0.0177384	410	9
-0.0224015	-0.0309289	0.0420093	0.0105558	0.0104544	0.0256061	0.0267614	-0.0192512	76	9
-0.023944	-0.0330431	0.0446953	0.0111735	0.011249	0.0272736	0.0285593	-0.0203632	76	9
-0.0265035	-0.0363105	0.0485589	0.0119062	0.0125582	0.0296178	0.0312479	-0.0216766	292	9
-0.0281522	-0.0383246	0.0503329	0.0119919	0.0136363	0.0307758	0.0328047	-0.0217971	292	9
-0.0303056	-0.0406804	0.0521608	0.0118207	0.0149527	0.0318283	0.0344713	-0.0214751	292	9
-0.0331473	-0.0441411	0.0549147	0.0116265	0.0169828	0.0335482	0.0369412	-0.0211433	292	9
-0.0357228	-0.0480701	0.0578056	0.0114844	0.0196166	0.0358449	0.0398897	-0.0208669	292	9
-0.0377213	-0.0514642	0.0602303	0.011483	0.0220065	0.0380559	0.0426062	-0.0208105	292	9
-0.039359	-0.0542524	0.0613167	0.0113397	0.0244576	0.0399846	0.0452542	-0.0203848	292	9
-0.0421555	-0.0577664	0.0639128	0.0115245	0.0266932	0.0422806	0.0484261	-0.0206021	292	9
-0.0432935	-0.0588395	0.0645914	0.0115169	0.0273472	0.0428573	0.0494395	-0.0205274	292	9
-0.043429	-0.0591556	0.0645325	0.0114525	0.0276827	0.0430294	0.0497071	-0.0203218	292	9
-0.0429498	-0.0595139	0.0641006	0.0113355	0.0283355	0.0433388	0.0498988	-0.0198863	12	9
-0.0418262	-0.059394	0.0626159	0.0109847	0.029042	0.0432755	0.0496593	-0.0188983	412	9
-0.0407739	-0.0592929	0.0611241	0.0106234	0.0297589	0.0432043	0.0494525	-0.0178879	412	9
-0.0395214	-0.0591537	0.0593512	0.0102007	0.0305927	0.0431124	0.0491991	-0.0167025	199	9
-0.0381193	-0.05923	0.0573542	0.00970997	0.0317812	0.0431805	0.0490994	-0.0152727	199	9
-0.0371981	-0.0595365	0.0559985	0.009354	0.0328549	0.0434021	0.0492326	-0.014189	199	9
-0.037262	-0.0604148	0.0559544	0.0092518	0.0337919	0.0439906	0.0498958	-0.0137488	199	9
-0.0376173	-0.0613521	0.0565002	0.00932096	0.0344823	0.0446672	0.0506409	-0.0137347	199	9
-0.0374537	-0.0615026	0.0566663	0.00943286	0.0345917	0.044895	0.0507574	-0.0138851	199	9
-0.0376826	-0.0624077	0.0577038	0.00974095	0.0350525	0.0457358	0.0514792	-0.0143726	199	9
-0.036682	-0.06199	0.0577852	0.0101058	0.0347285	0.0458951	0.0511359	-0.0149833	199	9
-0.0346138	-0.0600834	0.0565144	0.0104155	0.0335841	0.0451389	0.0496934	-0.0154672	199	9
-0.0314939	-0.0572056	0.0545268	0.0108972	0.0318892	0.044012	0.0475646	-0.0161815	199	9
-0.0292795	-0.0553759	0.0533466	0.0114067	0.0307935	0.0434812	0.0463047	-0.0168943	199	9
-0.00422595	-0.00572827	0.00834181	0.00215751	0.00170846	0.00477543	0.00496041	-0.00399604	218	9
-0.00449048	-0.00612747	0.0088105	0.00227063	0.00187586	0.00511108	0.00530571	-0.00419383	218	9
-0.00932671	-0.0128342	0.0178537	0.00455293	0.00417029	0.0106916	0.0111276	-0.00834736	218	9
-0.0106747	-0.014716	0.0203536	0.00518027	0.00482961	0.0122573	0.0127601	-0.00948488	76	9
-0.0130231	-0.0179839	0.0247171	0.00627563	0.00596445	0.0149735	0.0155934	-0.0114738	76	9
-0.0151565	-0.020956	0.0286819	0.0072702	0.00699892	0.017443	0.0181695	-0.0132792	76	9
-0.0172921	-0.0239309	0.032667	0.00826798	0.00803269	0.0199058	0.0207458	-0.0150914	76	9
-0.0202706	-0.0280398	0.0381637	0.00962722	0.00945635	0.0232752	0.0242889	-0.0175617	76	9
-0.0214882	-0.0297797	0.0403206	0.0101347	0.010149	0.0246714	0.0257858	-0.0184624	76	9
-0.0233232	-0.032359	0.0434798	0.0108518	0.0111855	0.0267012	0.027987	-0.0197346	76	9
-0.0253045	-0.0350668	0.0466044	0.0114765	0.0123493	0.0287187	0.030256	-0.0208336	76	9
-0.0271484	-0.0374029	0.0489184	0.0117406	0.0135	0.0302084	0.0321149	-0.0212833	292	9
-0.0297337	-0.0402402	0.0513183	0.0116571	0.0149981	0.0315751	0.0341694	-0.0211294	292	9
-0.0329399	-0.044067	0.0545176	0.0115177	0.0171535	0.0335123	0.0369244	-0.0209132	292	9
-0.035419	-0.0479671	0.057118	0.0112927	0.0199313	0.0357945	0.0399012	-0.0204627	292	9
-0.037102	-0.0508789	0.0589815	0.0112352	0.022108	0.0377031	0.0422984	-0.0202926	292	9
-0.0040272	-0.00545624	0.00793808	0.00205238	0.0016298	0.00454749	0.00472573	-0.0038006	218	9
-0.00433337	-0.00590202	0.00846141	0.00217824	0.00181464	0.00491864	0.00511381	-0.0040208	218	9
-0.00563824	-0.00772579	0.0108883	0.00278856	0.00245286	0.00643789	0.00669697	-0.00512775	218	9
-0.00780717	-0.0107671	0.0148949	0.00379269	0.00353369	0.00897097	0.00933749	-0.00694431	218	9
-0.0103101	-0.0142578	0.0195668	0.00496955	0.00474404	0.0118785	0.012367	-0.00908192	76	9
-0.0122203	-0.016917	0.023146	0.00587222	0.00565826	0.0140917	0.0146739	-0.0107237	76	9
-0.0143298	-0.0198543	0.0270898	0.00686191	0.00667549	0.016526	0.0172195	-0.0125221	76	9
-0.0157431	-0.021816	0.029751	0.00753366	0.0073419	0.0181563	0.01892	-0.0137462	76	9
-0.00486009	-0.00666414	0.00937392	0.00239933	0.00212331	0.00555321	0.00577701	-0.00441006	218	9
-0.00565693	-0.00778388	0.0108405	0.00276624	0.00252483	0.00648593	0.0067494	-0.00507283	218	9
-0.00642727	-0.0088712	0.012246	0.0031163	0.00292244	0.00739161	0.00769394	-0.00570295	218	9
0.0343799	-0.000919611	0.0379586	0.00314417	0.00151039	0.0139143	-0.0101312	-0.0148476	441	7
0.0395383	-0.00118527	0.0437162	0.00373437	0.00172984	0.01622	-0.011632	-0.0173169	441	7
0.0446347	-0.00132329	0.0493335	0.00414443	0.00194476	0.0183046	-0.0131734	-0.0194731	441	7
0.0482319	-0.00127281	0.0532144	0.00423198	0.00209478	0.0195447	-0.0143281	-0.0206613	441	7
0.0482812	-0.00119217	0.0532203	0.00411337	0.00209427	0.0194401	-0.0143873	-0.0204881	441	7
0.0438315	-0.00123983	0.0484055	0.00395795	0.00190401	0.0178906	-0.0129835	-0.0189608	441	7
0.0377853	-0.00141919	0.041925	0.00390924	0.00164601	0.0159572	-0.0110175	-0.0171418	280	7
0.035619	-0.0014561	0.0395696	0.00384522	0.00154557	0.0152053	-0.0103222	-0.0163931	280	7
0.0339559	-0.00181915	0.0378987	0.00424875	0.00145191	0.0150908	-0.00960894	-0.0164823	280	7
0.0360467	-0.00239599	0.0403684	0.0051149	0.00149543	0.016612	-0.00993907	-0.0183152	280	7
0.0406739	-0.00307579	0.0456172	0.00623778	0.00163306	0.0191854	-0.0110012	-0.0212488	280	7
0.0472378	-0.00378234	0.0529712	0.00748952	0.0018469	0.0224994	-0.012655	-0.0249345	280	7
0.0474344	-0.00411341	0.0533159	0.00794142	0.00183729	0.0230087	-0.0125237	-0.025633	280	7
0.0505559	-0.00443805	0.0568085	0.00852133	0.00193962	0.0245683	-0.0133155	-0.0273625	280	7
0.0510067	-0.00474307	0.0574214	0.00895096	0.00194304	0.0251314	-0.0132734	-0.0281007	280	7
0.0528403	-0.00509539	0.0595579	0.00951455	0.00200321	0.0262687	-0.0136391	-0.0294468	280	7
0.055091	-0.00551089	0.0621859	0.0101886	0.0020831	0.0276516	-0.014099	-0.0310874	280	7
0.055545	-0.00577984	0.0628136	0.0105798	0.00209936	0.028186	-0.0140797	-0.0317987	280	7
0.0515771	-0.00555822	0.0584352	0.0100883	0.00195257	0.0264403	-0.0129574	-0.0299271	123	7
0.0493546	-0.00530527	0.0559377	0.00963407	0.00187893	0.0252928	-0.0124023	-0.0286275	123	7
0.0454775	-0.00493119	0.0516048	0.00893506	0.00174613	0.0233796	-0.0113956	-0.0264918	123	7
0.0398305	-0.00439096	0.0452703	0.00792339	0.00154254	0.0205878	-0.00992972	-0.0233704	123	7
0.0390598	-0.00424362	0.0444387	0.00768078	0.00154182	0.020131	-0.00976092	-0.0228368	123	7
0.0290262	-0.000661866	0.0319884	0.00253623	0.00127929	0.0115547	-0.0085788	-0.012307	21	7
0.0292751	-0.000885141	0.0323853	0.00284529	0.00129159	0.0119981	-0.00856092	-0.0128968	21	7
0.054964	-0.00394909	0.0613405	0.00806584	0.00212461	0.0255047	-0.0149875	-0.0279776	280	7
0.0547415	-0.0040702	0.0611527	0.00821879	0.0021113	0.0255884	-0.0148484	-0.0281353	280	7
0.0550662	-0.00422572	0.0615684	0.00844363	0.00211713	0.0259166	-0.0148618	-0.0285546	280	7
0.0446975	-0.00506406	0.0507636	0.00908456	0.00168941	0.0232522	-0.0110808	-0.0264395	123	7
0.0437388	-0.00495882	0.049676	0.00889334	0.00165262	0.0227554	-0.0108394	-0.0258744	123	7
0.0413673	-0.00470171	0.0469867	0.00842364	0.00156111	0.0215281	-0.0102384	-0.0244779	123	7
0.0380798	-0.00432194	0.0432717	0.00774078	0.00144423	0.0198071	-0.00941725	-0.022516	123	7
0.036363	-0.004051	0.0413692	0.00728501	0.00141307	0.0188453	-0.00902547	-0.0214063	123	7
0.0291683	-0.000467718	0.0320327	0.00228663	0.00128377	0.0112985	-0.00870451	-0.0119256	21	7
0.0280955	-0.00109529	0.0312167	0.00306623	0.00124096	0.0118951	-0.00810385	-0.0129265	21	7
0.0476644	-0.00376493	0.054038	0.00775385	0.00212141	0.0231836	-0.0129226	-0.0261983	21	7
0.0475306	-0.00375833	0.0538885	0.00773731	0.00211548	0.0231247	-0.0128846	-0.0261335	21	7
0.0495378	-0.00392095	0.0561653	0.00806892	0.00220442	0.0241061	-0.0134265	-0.0272437	21	7
0.0511372	-0.00405933	0.0579796	0.00834344	0.00227337	0.0248963	-0.0138521	-0.0281382	21	7
0.0516621	-0.00413621	0.0585768	0.00847072	0.0022898	0.0251866	-0.0139705	-0.0284699	223	7
0.0502186	-0.0041129	0.0569452	0.0083431	0.0022077	0.0245736	-0.0135177	-0.0277868	223	7
0.0464251	-0.00401421	0.0526553	0.00796349	0.00199927	0.0229259	-0.0123531	-0.0259459	223	7
0.0432391	-0.00409421	0.0490616	0.00783724	0.00179221	0.0217024	-0.0112648	-0.0245982	223	7
0.0441309	-0.0045146	0.0500922	0.00839605	0.00176316	0.0224806	-0.0112697	-0.0255146	223	7
0.047485	-0.00507036	0.0539112	0.00928556	0.00185538	0.0243984	-0.0119823	-0.0277128	223	7
0.0510384	-0.00559453	0.0579536	0.0101515	0.00196578	0.0263667	-0.0127811	-0.0299628	223	7
0.0531293	-0.00592316	0.0603334	0.010685	0.00202678	0.0275447	-0.0132374	-0.0313114	223	7
0.0533347	-0.00600698	0.06057	0.0107983	0.00202264	0.0277112	-0.0132473	-0.0315066	223	7
0.0527119	-0.00596293	0.0598642	0.0107031	0.0019939	0.0274132	-0.0130749	-0.0311705	223	7
0.0514131	-0.0058226	0.0583896	0.0104471	0.00194346	0.0267442	-0.0127482	-0.0304103	123	7
0.0483678	-0.00548363	0.0549313	0.00983522	0.00182691	0.0251643	-0.011988	-0.028614	123	7
0.0470679	-0.00538234	0.0534519	0.00962612	0.00176467	0.0245193	-0.0116266	-0.027882	123	7
0.0442027	-0.00512541	0.0501963	0.009124	0.00163793	0.0230741	-0.0108569	-0.0262401	123	7
0.0418481	-0.00494165	0.0475224	0.00874312	0.00152698	0.0219041	-0.0101988	-0.0249107	123	7
0.0293588	-0.00105348	0.0325573	0.00308429	0.00129123	0.0122724	-0.00850282	-0.0132864	21	7
0.0335278	-0.00224003	0.0377627	0.00491027	0.00148156	0.0156435	-0.00925985	-0.0174876	21	7
0.0433023	-0.00325993	0.0489831	0.0068321	0.00191812	0.0207865	-0.0118022	-0.0234127	21	7
0.0461487	-0.00360577	0.0522929	0.00745512	0.00205179	0.0223789	-0.012527	-0.0252702	21	7
0.0482339	-0.00380076	0.0546772	0.00783441	0.00214618	0.0234447	-0.0130805	-0.026489	21	7
0.0405186	-0.00306285	0.0458459	0.00640899	0.00179682	0.0194754	-0.0110398	-0.0219426	21	7
0.0419298	-0.00316032	0.0474346	0.00662025	0.00185817	0.0201358	-0.0114272	-0.0226819	21	7
0.0429723	-0.00331006	0.0486621	0.00687902	0.00190825	0.0207581	-0.0116836	-0.0234173	21	7
0.0411309	-0.00312655	0.0465501	0.00652892	0.00182477	0.019799	-0.0111997	-0.0223156	21	7
0.0413092	-0.00313671	0.0467494	0.00655275	0.00183244	0.0198789	-0.0112495	-0.0224039	21	7
0.0347233	-0.00355801	0.0393487	0.00671624	0.00134766	0.0175437	-0.00877778	-0.0199893	21	8
0.0378333	-0.00366724	0.0429107	0.00703442	0.00153269	0.0189842	-0.00973504	-0.0215891	21	8
0.0418452	-0.00391873	0.0475206	0.00758466	0.00175165	0.0209506	-0.0108874	-0.0237969	21	8
0.0489728	-0.00440995	0.0556343	0.00864154	0.00209916	0.0243953	-0.0128831	-0.0276747	21	8
0.0526727	-0.0048507	0.0598837	0.00942076	0.00225154	0.02638	-0.0137836	-0.0299451	21	8
0.056899	-0.00516245	0.0646581	0.0100791	0.00243827	0.0284033	-0.0149459	-0.0322214	223	8
0.0557205	-0.00518812	0.0632857	0.0100278	0.00234513	0.0279101	-0.0145396	-0.0316605	223	8
0.0525739	-0.00522881	0.0596023	0.00985576	0.00209556	0.0265532	-0.0134747	-0.0301071	223	8
0.0511802	-0.00567608	0.0578733	0.0102889	0.00185122	0.0262692	-0.0126924	-0.0297776	223	8
0.0524196	-0.00641296	0.0591651	0.0112498	0.0017198	0.0273704	-0.0125691	-0.0310347	223	8
0.0541268	-0.00722797	0.0609947	0.0123391	0.00160214	0.0287408	-0.0125403	-0.0326034	223	8
0.0537906	-0.00805976	0.060419	0.013316	0.00131627	0.0292004	-0.0118093	-0.0331274	223	8
0.0505877	-0.00899515	0.0564237	0.0142316	0.000758206	0.028417	-0.0100293	-0.0322155	223	8
0.0459482	-0.0100378	0.050683	0.0151845	3.80366e-05	0.027033	-0.00767741	-0.0306029	223	8
0.041586	-0.0122203	0.0454059	0.0175937	-0.000936083	0.0266991	-0.00447055	-0.030418	305	8
0.0421015	-0.0122905	0.046057	0.0177207	-0.000902863	0.0270022	-0.00457981	-0.0307993	305	8
0.0344469	-0.00412435	0.0387888	0.00750767	0.00109654	0.0176129	-0.00818826	-0.0201919	346	8
0.0328078	-0.00368901	0.0369804	0.00682771	0.00111608	0.0166236	-0.0079949	-0.0190106	21	8
0.0350503	-0.00353984	0.0395864	0.00674955	0.00131823	0.0175169	-0.00887098	-0.0199534	21	8
0.041359	-0.00381674	0.0467866	0.00747416	0.00167031	0.0204562	-0.0107642	-0.0232298	21	8
0.0495792	-0.00430066	0.0561769	0.00857625	0.00210377	0.0243975	-0.0131373	-0.0276493	21	8
0.0508498	-0.00439066	0.057682	0.0087513	0.00218911	0.0250796	-0.0135043	-0.0284164	21	8
0.0435285	-0.0109158	0.0475898	0.0160871	-0.000454614	0.026527	-0.00619166	-0.0300012	305	8
0.0407294	-0.0115718	0.0441366	0.0166986	-0.000895197	0.0257125	-0.00474608	-0.0290625	305	8
0.0399173	-0.0117749	0.0431738	0.0168964	-0.00101643	0.0255012	-0.00431098	-0.0288413	305	8
0.039806	-0.0118379	0.0431177	0.0169759	-0.00102301	0.0255291	-0.00421243	-0.0289207	305	8
0.0404867	-0.0119611	0.0440246	0.017187	-0.000975292	0.0259712	-0.00432553	-0.0295009	305	8
0.0410867	-0.0120893	0.0448076	0.0173958	-0.000942791	0.0263697	-0.00441147	-0.0300165	305	8
0.0432306	-0.012485	0.0474507	0.0180461	-0.000849556	0.0276846	-0.00479056	-0.0316438	305	8
0.0449226	-0.0129234	0.0494425	0.0187031	-0.000833593	0.028782	-0.00500063	-0.0329597	305	8
0.0462882	-0.0132995	0.0510263	0.0192538	-0.000830905	0.0296751	-0.00515605	-0.0340136	305	8
0.0369758	-0.00452775	0.0415864	0.00820498	0.00113234	0.0189265	-0.00869689	-0.0217202	346	8
0.040821	-0.00530993	0.0460878	0.0094176	0.00124678	0.0213292	-0.00938815	-0.0245325	346	8
0.0414949	-0.00585399	0.0472195	0.0100663	0.00131008	0.0224608	-0.00926388	-0.0259048	195	8
0.0430878	-0.00657827	0.0494107	0.0110002	0.0013961	0.0241472	-0.00930857	-0.0279254	195	8
0.0464527	-0.00755001	0.0535528	0.012377	0.0015131	0.0267255	-0.00974049	-0.030975	195	8
0.0504615	-0.00852643	0.0583311	0.0138202	0.00163274	0.0294865	-0.0103686	-0.034218	195	8
0.0525517	-0.0128505	0.0586977	0.0191029	-2.82827e-06	0.0326723	-0.0077462	-0.0374032	393	8
0.0526608	-0.0143038	0.057997	0.0208348	-0.000649428	0.033365	-0.00665486	-0.0379967	393	8
0.0540572	-0.0162594	0.0586165	0.0232601	-0.00138294	0.0349439	-0.00561205	-0.0395787	393	8
0.0561718	-0.0177123	0.0604333	0.0251414	-0.00180813	0.0366714	-0.0051999	-0.0414265	393	8
0.0571676	-0.0183044	0.0613434	0.0259178	-0.00196638	0.0374444	-0.00507698	-0.0422635	393	8
0.0588782	-0.0189105	0.0631743	0.0267567	-0.00204398	0.0385951	-0.00517826	-0.043558	393	8
0.0574357	-0.0184219	0.0616595	0.0260693	-0.00197881	0.0376387	-0.00506621	-0.0424874	393	8
0.0541765	-0.0172934	0.0582291	0.0244954	-0.00182661	0.0354656	-0.00483652	-0.0400608	305	8
0.0508956	-0.0160592	0.0548487	0.0228016	-0.00162827	0.0332335	-0.00467538	-0.0375985	305	8
0.0499039	-0.0154071	0.0540845	0.0219681	-0.00142438	0.032445	-0.00481839	-0.0368183	305	8
0.0475586	-0.0142336	0.0519401	0.0204215	-0.0011307	0.0307324	-0.00490322	-0.0350233	305	8
0.04688	-0.0136671	0.0515432	0.0197138	-0.000924252	0.0301503	-0.00508211	-0.0344882	305	8
0.0468543	-0.0134929	0.0516437	0.0195236	-0.000850094	0.0300583	-0.00519539	-0.0344487	305	8
0.0445626	-0.00623401	0.0506161	0.0107716	0.00137836	0.0239513	-0.0099586	-0.0276237	195	8
0.0461467	-0.00703194	0.0528607	0.0117859	0.00147079	0.0257532	-0.00995068	-0.0297921	195	8
0.0498486	-0.00811221	0.0574584	0.0133081	0.00161075	0.0286239	-0.0104157	-0.0331925	195	8
0.0539258	-0.00915298	0.0623731	0.0148246	0.00174296	0.0315278	-0.0110269	-0.0366099	195	8
0.0567807	-0.00986076	0.0657105	0.0158687	0.00180441	0.0334817	-0.0114756	-0.0388861	195	8
0.0589883	-0.0104335	0.0682139	0.0167098	0.0018152	0.0349432	-0.0117938	-0.0405709	195	8
0.0595487	-0.0107328	0.0687559	0.017106	0.0017473	0.0353838	-0.0117578	-0.0410554	195	8
0.0602412	-0.0110863	0.0694333	0.0175757	0.00166697	0.0358989	-0.0117154	-0.041622	195	8
0.0612611	-0.011715	0.0703761	0.0183944	0.00150005	0.0366935	-0.0115611	-0.042484	195	8
0.0607721	-0.0125479	0.0693025	0.0193415	0.00107129	0.0367878	-0.0107335	-0.0424611	195	8
0.0570884	-0.0135255	0.0640744	0.02023	0.000210328	0.0353097	-0.00873757	-0.0404954	393	8
0.0576909	-0.0162421	0.0632676	0.0234931	-0.00095374	0.0368109	-0.00683332	-0.041851	393	8
0.0601332	-0.0184317	0.0650777	0.0262671	-0.001675	0.0390316	-0.0059606	-0.0441672	393	8
0.0620881	-0.01966	0.0668282	0.0278667	-0.00201474	0.0405799	-0.00566919	-0.0458336	393	8
0.0625926	-0.019999	0.0672656	0.028307	-0.002113	0.0409889	-0.00557698	-0.0462726	393	8
0.06255	-0.0200138	0.067206	0.0283212	-0.00212394	0.0409737	-0.00555057	-0.0462524	393	8
0.0535785	-0.0164443	0.0582207	0.0234585	-0.0014575	0.0348127	-0.00523206	-0.0395399	305	8
0.0516314	-0.015631	0.0563181	0.0223579	-0.00128632	0.0334676	-0.00518991	-0.038089	305	8
0.0498657	-0.0147983	0.0546599	0.0212548	-0.00109108	0.0322009	-0.00521846	-0.0367514	305	8
0.050001	-0.0143188	0.054953	0.0205891	-0.000825324	0.0321294	-0.00572589	-0.036496	393	8
0.0491994	-0.0146152	0.0537778	0.0208771	-0.00104516	0.0318485	-0.00522632	-0.0360999	393	8
0.0482938	-0.0147583	0.0526445	0.0209551	-0.00116441	0.0314974	-0.0048138	-0.0356369	393	8
0.0440973	-0.0138196	0.0481294	0.0194565	-0.00115814	0.0288978	-0.00406238	-0.0326431	305	8
0.0428053	-0.0135531	0.0467585	0.019022	-0.00112709	0.0281753	-0.00383622	-0.0318042	305	8
0.0401313	-0.0130344	0.044085	0.0181097	-0.00100074	0.0267596	-0.00332928	-0.030143	305	8
0.0378099	-0.0127585	0.0422254	0.0173709	-0.000727156	0.0258226	-0.00271844	-0.0289807	305	8
0.0349871	-0.0123658	0.0398783	0.0164267	-0.000421655	0.0246039	-0.00202502	-0.0274775	305	8
0.050059	-0.0141719	0.0551871	0.0204008	-0.000714941	0.0321399	-0.00586195	-0.036527	393	8
0.0492802	-0.0146126	0.0540439	0.0208379	-0.000956888	0.0319763	-0.00525741	-0.0362393	393	8
0.0487568	-0.0149618	0.0533608	0.0211632	-0.00109206	0.031939	-0.00480506	-0.0361145	393	8
0.0418021	-0.013178	0.0455198	0.0185519	-0.00115098	0.0274197	-0.00380141	-0.0309616	305	8
0.0369445	-0.0119365	0.0401771	0.0167129	-0.00107833	0.024446	-0.00314668	-0.0275557	305	8
0.0336604	-0.0112608	0.0369988	0.0155175	-0.00087511	0.0227089	-0.00254347	-0.0255122	305	8
0.0326763	-0.0113959	0.0366975	0.0153268	-0.000595427	0.0226714	-0.00205286	-0.0253551	305	8
0.0321519	-0.0115654	0.0367341	0.0152703	-0.000379542	0.0227937	-0.00170101	-0.0254045	305	8
0.032123	-0.0106397	0.0349818	0.0147864	-0.000953655	0.021477	-0.00253561	-0.0241568	305	8
0.0299817	-0.0102127	0.0329968	0.0139925	-0.000787532	0.020382	-0.00212419	-0.0228551	305	8
0.0297408	-0.0300478	0.066238	0.0260698	0.00920289	0.0477277	0.0152575	-0.0496627	99	9
0.0288476	-0.030197	0.0654454	0.025821	0.00941081	0.0474591	0.0157066	-0.0489791	99	9
0.0274053	-0.030147	0.0638337	0.0252712	0.00961239	0.0467028	0.0161805	-0.0476509	495	9
0.0260241	-0.029728	0.0618498	0.0245621	0.00963251	0.0455697	0.016324	-0.046093	495	9
0.0246939	-0.0288209	0.0593421	0.0236322	0.00941501	0.0439225	0.0160405	-0.0442053	495	9
0.0233704	-0.0275028	0.056381	0.0224936	0.0090036	0.0418149	0.0153916	-0.0420004	495	9
0.0221937	-0.0263008	0.0537355	0.0214525	0.00861972	0.0398839	0.0147614	-0.0399927	495	9
0.0214845	-0.0257025	0.0522691	0.0208817	0.00843013	0.0388201	0.0144671	-0.038831	495	9
0.0211213	-0.0255608	0.0516643	0.0206646	0.00838531	0.0384014	0.0144322	-0.0382886	495	9
0.0293082	-0.0224125	0.0574144	0.0219787	0.00573714	0.0390286	0.00867346	-0.0434648	99	9
0.02922	-0.0226741	0.0577113	0.0220717	0.00586132	0.0392727	0.00889263	-0.0436154	99	9
0.0300408	-0.028219	0.0646502	0.0252022	0.00832388	0.0458236	0.013481	-0.0485331	99	9
0.0292381	-0.0294166	0.0650648	0.0255383	0.00899924	0.0467704	0.0148443	-0.0487277	99	9
0.0273918	-0.0297961	0.0635133	0.0250571	0.00946308	0.0462922	0.0158298	-0.0473673	99	9
0.0258174	-0.0296186	0.0616185	0.024392	0.00962812	0.0453291	0.0162382	-0.0458212	495	9
0.0244446	-0.0290157	0.0594538	0.0235863	0.00956398	0.0439925	0.0162091	-0.0441287	495	9
0.0233429	-0.0280486	0.0571331	0.0227093	0.0092819	0.0423893	0.0157888	-0.0424016	495	9
0.0222414	-0.0269221	0.0546578	0.0217435	0.00892348	0.0405968	0.0152114	-0.040544	495	9
0.0213593	-0.0260346	0.0526921	0.0209737	0.00863413	0.039157	0.0147473	-0.0390451	495	9
0.0205911	-0.025541	0.0512986	0.0204274	0.00849413	0.0381592	0.0145426	-0.0378916	495	9
0.0203211	-0.0254856	0.0507584	0.0202917	0.00843308	0.0378014	0.0145406	-0.0373776	495	9
0.0192483	-0.025381	0.0493123	0.0197919	0.00842509	0.0368513	0.0146627	-0.0359402	300	9
0.0191456	-0.0249189	0.0478533	0.019544	0.00799381	0.0358337	0.0142719	-0.0347859	300	9
0.0189359	-0.0240711	0.0460218	0.0190719	0.00747479	0.034496	0.0136372	-0.0334631	300	9
0.0187182	-0.0235082	0.0449199	0.0187235	0.00719826	0.0336777	0.0132493	-0.032683	300	9
0.0290798	-0.0224726	0.0573603	0.0219195	0.00578387	0.0389816	0.00876072	-0.0433463	99	9
0.029094	-0.0226633	0.0576186	0.0220175	0.00586839	0.0391984	0.00890775	-0.0435123	99	9
0.0301916	-0.0279027	0.0644605	0.0250953	0.00815421	0.045546	0.0131505	-0.0484266	99	9
0.0290438	-0.028663	0.064105	0.025056	0.00868784	0.0458266	0.0142075	-0.0479807	99	9
0.0274006	-0.029382	0.0631383	0.0248234	0.00927834	0.0458246	0.0154219	-0.047058	99	9
0.0254853	-0.0294691	0.0612248	0.0241492	0.00962703	0.0449793	0.0161518	-0.0454046	495	9
0.024002	-0.0290596	0.0591912	0.0233906	0.0096739	0.0437986	0.0163122	-0.0437607	495	9
[truncated: 127,829 more rows]

## Sheet: Fig 5
SG_1	SG_2	SG_3	SG_4	SG_5	SG_6	SG_7	SG_8	Label	Hip_ROI	Hip_DV		SG_1	SG_2	SG_3	SG_4	SG_5	SG_6	SG_7	SG_8	Label	Hip_ROI	Hip_DV
0	0	0	0	0	0	0	0	133	5	89		-0.00345697	-0.0518022	-0.00906996	0.0549174	-0.0680036	0.00481011	0.0104095	-0.0436851	237	5	84
-0.0298132	-0.0223907	-0.0272218	0.00384167	-0.0450384	-0.000214732	-0.0171832	0.02534	133	5	89		-0.0036525	-0.0518066	-0.00908754	0.055123	-0.0683206	0.00497174	0.0104918	-0.0438453	237	5	84
-0.02694	-0.0202328	-0.0245983	0.00347142	-0.0406978	-0.000194037	-0.0155271	0.0228978	133	5	90		-0.00359655	-0.0516224	-0.00898144	0.0550429	-0.0680289	0.00476788	0.0103667	-0.0436356	237	5	84
-0.0224168	-0.0168357	-0.0204683	0.00288858	-0.0338647	-0.000161459	-0.0129202	0.0190533	83	5	88		-0.00376814	-0.0516253	-0.00901033	0.0551848	-0.0682954	0.00493856	0.0104498	-0.0437743	237	5	84
-0.0231338	-0.0173742	-0.0211229	0.00298096	-0.0349479	-0.000166623	-0.0133334	0.0196627	133	5	89		-0.0272283	-0.0187362	0.00698471	0.0434842	-0.0406509	0.00601833	-0.00976191	-0.0180695	111	5	75
-0.0316894	-0.0237998	-0.0289349	0.00408343	-0.0478728	-0.000228246	-0.0182645	0.0269347	133	5	89		-0.0277807	-0.0180924	0.00709436	0.042992	-0.0402866	0.00623683	-0.00989598	-0.0177186	111	5	75
-0.0233265	-0.0175189	-0.0212989	0.0030058	-0.035239	-0.000168011	-0.0134445	0.0198265	133	5	89		-0.0245891	-0.0215015	0.00706473	0.046267	-0.0416715	0.00492347	-0.00983096	-0.019025	111	5	74
-0.0220731	-0.0165776	-0.0201545	0.00284429	-0.0333456	-0.000158984	-0.0127221	0.0187612	83	5	88		-0.0261946	-0.0195544	0.00721216	0.0444848	-0.0406772	0.00561004	-0.010009	-0.0181531	111	5	74
-0.0225698	-0.0169507	-0.020608	0.0029083	-0.0340959	-0.000162561	-0.0130084	0.0191834	83	5	88		-0.0278987	-0.0176777	0.00733433	0.0428138	-0.0397906	0.00629287	-0.0101696	-0.0173061	111	5	74
-0.0238132	-0.0178845	-0.0217433	0.00306851	-0.0359742	-0.000171516	-0.013725	0.0202402	83	5	89		-0.0287966	-0.0164193	0.00773707	0.0419766	-0.0388971	0.00665913	-0.0106123	-0.0164825	123	5	74
-0.0292137	-0.0219404	-0.0266744	0.00376441	-0.0441327	-0.000210414	-0.0168376	0.0248304	83	5	89		-0.0295601	-0.015581	0.0080294	0.0414515	-0.0384426	0.00695219	-0.0109079	-0.015986	123	5	74
-0.0258332	-0.0194016	-0.0235877	0.00332881	-0.0390258	-0.000186066	-0.0148892	0.0219571	83	5	87		-0.0246939	-0.0205834	0.00785842	0.0461534	-0.0403887	0.00506987	-0.0107226	-0.0179396	111	5	74
-0.0293529	-0.022045	-0.0268015	0.00378235	-0.044343	-0.000211417	-0.0169179	0.0249487	83	5	88		-0.0262534	-0.0187066	0.00791082	0.044292	-0.0394884	0.00572788	-0.0107767	-0.0171706	123	5	74
-0.0286667	-0.0215296	-0.0261749	0.00369393	-0.0433064	-0.000206475	-0.0165224	0.0243655	83	5	88		-0.0274831	-0.0173297	0.00796029	0.0429542	-0.0388828	0.00622271	-0.0108229	-0.0166152	123	5	74
-0.0297175	-0.0223188	-0.0271344	0.00382936	-0.0448938	-0.00021407	-0.017128	0.0252586	83	5	88		-0.0286173	-0.0159048	0.00834354	0.0418371	-0.0380621	0.00669513	-0.0111793	-0.0158269	123	5	73
-0.0249539	-0.0187412	-0.0227849	0.00321551	-0.0376976	-0.000179733	-0.0143825	0.0212098	83	5	87		-0.0295026	-0.0150992	0.00861822	0.0412728	-0.0378094	0.00702663	-0.0114044	-0.0154603	123	5	73
-0.0310608	-0.0233276	-0.0283609	0.00400242	-0.046923	-0.000223718	-0.0179022	0.0264003	83	5	87		-0.0239327	-0.0201341	0.00915364	0.0468303	-0.0389099	0.00499676	-0.0120723	-0.0167277	123	5	73
-0.0298884	-0.0224472	-0.0272905	0.00385136	-0.045152	-0.000215274	-0.0172265	0.0254039	83	5	88		-0.0259741	-0.0183246	0.00855949	0.0444143	-0.0386853	0.00573835	-0.0114282	-0.0165268	123	5	73
-0.0272118	-0.0204369	-0.0248465	0.00350645	-0.0411085	-0.000195995	-0.0156838	0.0231289	83	5	87		-0.0272323	-0.0166613	0.00883831	0.042855	-0.0377849	0.00629377	-0.0116441	-0.015738	123	5	73
-0.0290692	-0.0218319	-0.0265424	0.00374579	-0.0439144	-0.000209373	-0.0167543	0.0247076	83	5	86		-0.0282187	-0.0155474	0.00915193	0.0418665	-0.0373178	0.00670511	-0.0118501	-0.0152393	123	5	73
-0.0309086	-0.0232133	-0.0282219	0.00398281	-0.0466931	-0.000222622	-0.0178145	0.026271	83	5	86		-0.0288474	-0.0147702	0.00972926	0.0412839	-0.0370054	0.00700758	-0.0122142	-0.0148365	123	5	72
-0.0327618	-0.0246052	-0.0299141	0.00422162	-0.0494928	-0.00023597	-0.0188826	0.0278462	83	5	87		-0.0226509	-0.0201768	0.0106376	0.047994	-0.0376792	0.00477933	-0.0135119	-0.0157322	123	5	72
-0.0279293	-0.0209771	-0.0255022	0.00359999	-0.0421934	-0.000201987	-0.0160983	0.0237396	83	5	87		-0.0252028	-0.0179149	0.00985701	0.0448532	-0.037457	0.00570592	-0.0126257	-0.015546	123	5	73
-0.0206057	-0.0287268	0.00465017	0.0366311	-0.0278028	-0.0199836	-0.0373306	0.0297865	12	5	78		-0.0266916	-0.0162583	0.00993038	0.0429706	-0.036902	0.00631731	-0.012537	-0.0150316	123	5	72
-0.0223058	-0.0310969	0.00503383	0.0396533	-0.0300967	-0.0216324	-0.0404106	0.032244	12	5	78		-0.0274452	-0.015354	0.0102873	0.0420585	-0.0365777	0.00665418	-0.0126949	-0.01467	123	5	72
-0.0243714	-0.0340162	0.0055002	0.0433643	-0.0329077	-0.02365	-0.0441869	0.0352459	12	5	78		-0.0277187	-0.0148731	0.0107462	0.0416666	-0.0363318	0.0068251	-0.0129641	-0.0143941	123	5	72
-0.0243668	-0.0340445	0.00549938	0.0433902	-0.0329225	-0.0236582	-0.0442082	0.0352528	12	5	79		-0.0210174	-0.0205089	0.01228	0.0493539	-0.0366327	0.0044774	-0.0149838	-0.0149097	123	5	72
-0.0228027	-0.0328992	0.00458582	0.0412516	-0.0316417	-0.0225423	-0.042004	0.0334954	122	5	79		-0.0232587	-0.0184675	0.0116674	0.046462	-0.0364679	0.00532588	-0.0142033	-0.0147842	123	5	72
-0.0187897	-0.0308952	0.00235434	0.0367329	-0.0288694	-0.0200051	-0.0370532	0.0291879	122	5	79		-0.0252013	-0.0169303	0.0109756	0.044242	-0.0364511	0.00596487	-0.0134499	-0.0147229	123	5	72
-0.017858	-0.0287525	0.00296618	0.0348154	-0.0268164	-0.0187665	-0.0351511	0.0275047	122	5	79		-0.00193855	-0.0533984	-0.010158	0.0505954	-0.0653207	0.00633073	0.010179	-0.0430629	237	5	86
-0.0201172	-0.0280458	0.00453993	0.0357627	-0.0271437	-0.0195099	-0.0364457	0.0290804	12	5	78		-0.0023902	-0.053235	-0.0100151	0.0516938	-0.0662892	0.00625132	0.0103541	-0.0434621	237	5	86
-0.0232614	-0.0324503	0.00524964	0.0413728	-0.0313987	-0.0225668	-0.0421593	0.033633	12	5	78		-0.0031844	-0.0530598	-0.00976881	0.053801	-0.0681473	0.00604813	0.0106776	-0.0442389	237	5	85
-0.0237485	-0.0333541	0.0053607	0.0424601	-0.0321924	-0.0231209	-0.0432373	0.0344291	12	5	78		-0.00383066	-0.0530014	-0.00956808	0.0556587	-0.0697698	0.00580562	0.0109482	-0.0449099	237	5	85
-0.024267	-0.0341055	0.00547787	0.0434099	-0.0329093	-0.0236341	-0.0442012	0.03519	12	5	78		-0.00409714	-0.0529343	-0.00946985	0.0563732	-0.0703577	0.00568068	0.0110329	-0.0451261	237	5	85
-0.0239679	-0.0336944	0.0053851	0.0428672	-0.0325184	-0.0233473	-0.0436525	0.0347638	122	5	78		-0.00190892	-0.0531945	-0.00995719	0.0511559	-0.0654106	0.0057452	0.0101213	-0.0429505	237	5	85
-0.021597	-0.0332151	0.004464	0.0411427	-0.0311539	-0.022086	-0.0414663	0.0323781	122	5	79		-0.00291802	-0.0527271	-0.00960676	0.0535489	-0.0674688	0.00554791	0.0104851	-0.0437748	237	5	85
-0.0184784	-0.0332311	0.00281365	0.0392236	-0.0299157	-0.0206833	-0.0389863	0.0296158	122	5	79		-0.00347388	-0.0526651	-0.00950813	0.0547574	-0.0686664	0.00560298	0.0107171	-0.0443089	237	5	85
-0.016488	-0.0370446	0.00149604	0.0415693	-0.0315481	-0.0211868	-0.0406588	0.0295367	122	5	79		-0.00378795	-0.0524527	-0.00936402	0.0554649	-0.0691952	0.00546115	0.0107834	-0.0444658	237	5	84
-0.0203048	-0.0283824	0.00458283	0.0361696	-0.0274418	-0.019719	-0.0368475	0.0293785	12	5	77		-0.00407293	-0.0524963	-0.00933879	0.0560604	-0.0698238	0.00551774	0.0109001	-0.0447527	237	5	84
-0.0220217	-0.0308039	0.00497025	0.0392497	-0.0297758	-0.0213943	-0.039985	0.0318749	12	5	77		-0.00426333	-0.0523498	-0.00926209	0.0563187	-0.0700025	0.00548106	0.0109038	-0.0447717	237	5	84
-0.0229836	-0.0330803	0.00519172	0.0418819	-0.0316428	-0.0226676	-0.0425475	0.0336545	12	5	77		-0.0012351	-0.0531705	-0.00963101	0.0516147	-0.0647851	0.00420559	0.0097726	-0.0423627	237	5	85
-0.0236181	-0.0348178	0.00533895	0.0438506	-0.0330177	-0.0235932	-0.0444433	0.034925	12	5	77		-0.00255982	-0.0524138	-0.00936654	0.0534874	-0.0667675	0.00476509	0.01022	-0.0432586	237	5	84
-0.0225644	-0.0349315	0.00509851	0.0435311	-0.0325625	-0.0231477	-0.0439167	0.0340615	122	5	77		-0.00341751	-0.0521668	-0.00925365	0.0548449	-0.0682474	0.00508847	0.0105405	-0.0439254	237	5	84
-0.0211121	-0.0366039	0.0046989	0.0445223	-0.0328726	-0.0230852	-0.0444084	0.0334316	122	5	78		-0.00391602	-0.0518765	-0.00911892	0.0554885	-0.0688353	0.00516641	0.0106165	-0.044107	237	5	84
-0.0204316	-0.0362891	0.00438135	0.0437885	-0.0323651	-0.0226533	-0.0434238	0.0324895	122	5	78		-0.00423563	-0.0519097	-0.00912543	0.0559034	-0.0693724	0.00535001	0.0107245	-0.0443555	237	5	84
-0.0116963	-0.0408297	0.00132195	0.0439351	-0.0311389	-0.0203089	-0.0415199	0.0267952	122	5	78		-0.00447991	-0.0516604	-0.00903115	0.0559405	-0.0693446	0.00539106	0.0106575	-0.0442476	237	5	83
-0.0181033	-0.0252623	0.00408561	0.0322061	-0.0244408	-0.0175655	-0.032817	0.0261778	12	5	76		-0.000903974	-0.0530785	-0.00923393	0.0527208	-0.0648777	0.00290059	0.0095393	-0.0422059	237	5	84
-0.0208547	-0.0292315	0.00470713	0.0372289	-0.0282344	-0.0202824	-0.0379189	0.030211	12	5	76		-0.00197252	-0.0523238	-0.00906811	0.0536822	-0.0660822	0.00361083	0.00985827	-0.0427596	237	5	84
-0.0216065	-0.0312934	0.00490319	0.0395724	-0.0298527	-0.0213735	-0.0401714	0.0317144	12	5	76		-0.00315137	-0.051593	-0.00889159	0.0546839	-0.0673201	0.00429958	0.0101383	-0.0432585	237	5	83
-0.0229942	-0.0346267	0.00524808	0.0434262	-0.0325602	-0.02322	-0.0439087	0.0342908	12	5	76		-0.00386813	-0.0512393	-0.00882231	0.0551273	-0.06796	0.00475253	0.0102648	-0.0434839	237	5	83
-0.0214889	-0.0349401	0.00487295	0.0431123	-0.032025	-0.0226529	-0.0432935	0.0331312	168	5	77		-0.00436519	-0.0510999	-0.00882033	0.0553918	-0.0684297	0.00511784	0.0103651	-0.0436615	423	5	83
-0.0163214	-0.0401611	0.00376013	0.0461489	-0.0325922	-0.0221568	-0.0446756	0.030674	168	5	77		-0.0047016	-0.0507848	-0.00870621	0.055359	-0.0683455	0.00522626	0.010256	-0.0435008	423	5	83
-0.0136222	-0.0407099	0.00311118	0.0455444	-0.0315794	-0.0211063	-0.0434328	0.0284626	122	5	78		-0.00127609	-0.0525347	-0.00884446	0.0538842	-0.0654892	0.00248212	0.00949721	-0.0423783	193	5	83
-0.00689145	-0.0446086	0.00152641	0.0465605	-0.0305988	-0.0194103	-0.0426497	0.0240923	168	5	78		-0.00218577	-0.0517508	-0.00863643	0.0544487	-0.0661594	0.00302675	0.00961951	-0.0426129	193	5	83
-0.00211757	-0.0528067	0.00057957	0.0527429	-0.0331585	-0.0201788	-0.0469533	0.0232573	168	5	77		-0.00299236	-0.0510364	-0.00843388	0.0547146	-0.066481	0.00347274	0.00961039	-0.0426269	423	5	83
-0.0197117	-0.0275734	0.00444892	0.0351332	-0.0266528	-0.0191504	-0.0357909	0.0285311	330	5	75		-0.00374594	-0.0505882	-0.00841204	0.0548071	-0.0669005	0.00411639	0.00973598	-0.042743	423	5	83
-0.0193268	-0.0270478	0.00436209	0.0344599	-0.0261403	-0.0187811	-0.0351038	0.0279799	330	5	75		-0.00446878	-0.050151	-0.00836207	0.0548096	-0.0671547	0.00467499	0.0097713	-0.0427428	423	5	82
-0.0187271	-0.0274676	0.00423256	0.0346321	-0.0260954	-0.0186566	-0.0351193	0.0276368	330	5	75		-0.00515384	-0.0496078	-0.00821035	0.0546808	-0.0670764	0.00504949	0.00962578	-0.0425099	423	5	82
-0.019342	-0.0318206	0.00447451	0.0392009	-0.0289991	-0.0204969	-0.0393001	0.029954	168	5	76		-0.00121772	-0.0522412	-0.0084024	0.0547425	-0.0655033	0.00161973	0.00916592	-0.0422457	193	5	83
-0.019459	-0.0327653	0.00449263	0.0401754	-0.0296397	-0.0208986	-0.0401963	0.0304513	168	5	76		-0.00237476	-0.0511658	-0.00817193	0.0548365	-0.0658342	0.00248176	0.00918559	-0.0422531	193	5	82
-0.0141971	-0.0408864	0.00334942	0.0460289	-0.0319412	-0.0214246	-0.044071	0.0291301	168	5	76		-0.00345011	-0.0501279	-0.00790166	0.0547108	-0.0658043	0.00315498	0.00903243	-0.0419993	423	5	82
-0.00934939	-0.0462557	0.00228286	0.049313	-0.0327553	-0.0211365	-0.0456267	0.0268571	168	5	77		-0.00470691	-0.0490454	-0.00770686	0.054308	-0.0656911	0.00407381	0.00890678	-0.0416477	423	5	82
-0.00535402	-0.0497951	0.00140437	0.051153	-0.0328905	-0.0205708	-0.0462095	0.0247069	168	5	77		-0.00524853	-0.0489046	-0.00782081	0.0542882	-0.0661032	0.0046827	0.00910707	-0.0418098	423	5	82
0.000119179	-0.0554694	0.000138039	0.0544286	-0.0335887	-0.0200955	-0.0476123	0.02202	168	5	77		-0.00583899	-0.0482222	-0.00756672	0.0540103	-0.0656709	0.00486712	0.00880061	-0.0413578	423	5	82
-0.0186426	-0.0261619	0.00424072	0.0333218	-0.0252387	-0.0181317	-0.0339261	0.0270109	330	5	75		-0.00345831	-0.0496606	-0.00745871	0.0547322	-0.0650868	0.00255631	0.00846156	-0.0414597	423	5	82
-0.0193108	-0.0273063	0.00439218	0.0347193	-0.0262699	-0.0188573	-0.0353232	0.0280654	330	5	75		-0.00436672	-0.0487068	-0.00718076	0.0543504	-0.0646927	0.00305687	0.00817164	-0.0409891	423	5	81
-0.0195435	-0.0283273	0.00445424	0.0358223	-0.0270043	-0.0193345	-0.0363583	0.0286927	330	5	75		-0.0216381	-0.0265995	0.00412713	0.0476753	-0.0468194	0.0039576	-0.00627501	-0.0238219	111	5	76
-0.0181655	-0.0322183	0.00432072	0.039162	-0.0285977	-0.0200661	-0.0390182	0.0291368	168	5	75		-0.0228964	-0.0250201	0.00434478	0.0463875	-0.0459091	0.00464905	-0.00652369	-0.0229786	111	5	76
-0.0176781	-0.0326556	0.0041641	0.0393724	-0.0286449	-0.0200153	-0.0390678	0.028863	168	5	75		-0.0252073	-0.0223303	0.00500255	0.044673	-0.0442602	0.00569244	-0.00732587	-0.0213148	111	5	76
-0.0117521	-0.0416295	0.00289777	0.0458011	-0.0311173	-0.0205383	-0.0432669	0.0272801	168	5	75		-0.0272419	-0.0201307	0.00577567	0.0436454	-0.0428779	0.00638274	-0.00829612	-0.019831	111	5	76
-0.00599529	-0.0486766	0.00156267	0.0503552	-0.0325514	-0.0204676	-0.0458058	0.0249962	168	5	76		-0.0202691	-0.0283695	0.00415083	0.0495552	-0.0475931	0.00309578	-0.00634019	-0.0244249	111	5	76
-0.00338646	-0.0523078	0.00101652	0.0528467	-0.0334119	-0.0205709	-0.0471984	0.0239705	168	5	76		-0.0223435	-0.0256498	0.00474789	0.0475901	-0.0458881	0.00405906	-0.00705365	-0.0228794	111	5	76
0.00219887	-0.0590861	-0.000127202	0.0571805	-0.0346022	-0.0204182	-0.0490879	0.0211033	168	5	76		-0.0238011	-0.023823	0.0050684	0.0461826	-0.044818	0.00475885	-0.00743521	-0.021893	111	5	76
-0.0184817	-0.0264896	0.00438367	0.0336545	-0.0252639	-0.0181222	-0.0342245	0.0270659	330	5	74		-0.0259808	-0.0211029	0.00577753	0.0444367	-0.0430232	0.00565934	-0.00830498	-0.0201714	111	5	76
-0.0182036	-0.0264909	0.00439815	0.0335738	-0.0250838	-0.0179705	-0.0340957	0.0268383	330	5	74		-0.0280974	-0.0188601	0.00638551	0.0431479	-0.0417522	0.00648445	-0.0090637	-0.0187994	111	5	76
-0.0187242	-0.0302161	0.00482827	0.0375818	-0.0274524	-0.0194749	-0.0378432	0.0289323	330	5	74		-0.0297704	-0.0172281	0.00697789	0.0424606	-0.0408427	0.00702897	-0.00981002	-0.0177344	111	5	75
-0.017045	-0.033912	0.0046805	0.0406299	-0.0287481	-0.0199784	-0.0401872	0.0290511	168	5	74		-0.0121926	-0.0391777	0.00233718	0.0586146	-0.0525814	-0.0015159	-0.00441055	-0.0283592	96	5	76
-0.0148039	-0.0355701	0.00421681	0.0413736	-0.0286277	-0.0195406	-0.0403596	0.0278397	168	5	74		-0.0144317	-0.036101	0.00300769	0.0561989	-0.0512563	-0.0001475	-0.00511252	-0.0273619	111	5	76
-0.0101167	-0.0431292	0.00332153	0.0469564	-0.030808	-0.0200876	-0.0441462	0.0268091	168	5	75		-0.0187391	-0.0302537	0.00425368	0.0516914	-0.0481956	0.00220083	-0.00650431	-0.0248252	111	5	76
-0.00369457	-0.0517331	0.00130888	0.0525313	-0.0331246	-0.0204415	-0.0472077	0.0242851	168	5	75		-0.0225107	-0.025136	0.00546749	0.0480306	-0.0449644	0.00399004	-0.0079388	-0.02196	111	5	75
-0.0027969	-0.0529458	0.00103933	0.0532793	-0.033405	-0.0204769	-0.0473506	0.0236026	168	5	75		-0.0254072	-0.0213811	0.0061838	0.0451642	-0.0426672	0.00528579	-0.00879981	-0.0198914	111	5	75
0.00123368	-0.0590441	5.69224e-05	0.0575923	-0.035145	-0.0208721	-0.0501043	0.0224626	168	5	76		-0.0280773	-0.0180884	0.00692335	0.0428695	-0.0405849	0.00635759	-0.00970591	-0.0179118	111	5	75
-0.0177726	-0.0273815	0.00470965	0.034451	-0.0252001	-0.0179724	-0.0348861	0.0269928	330	5	74		-0.0295251	-0.0169292	0.00714115	0.0421951	-0.0402373	0.00689419	-0.00999436	-0.017363	111	5	75
-0.0185459	-0.0311626	0.00551756	0.038747	-0.027554	-0.019513	-0.0389924	0.0293979	330	5	73		-0.0308515	-0.0158972	0.00759262	0.0419272	-0.0398532	0.00730813	-0.01055	-0.0167373	409	5	74
-0.0153526	-0.0311177	0.00495463	0.0374752	-0.0258561	-0.017978	-0.0371671	0.0266764	330	5	73		-0.0133811	-0.0370991	0.00379342	0.0585006	-0.0502667	-0.00101016	-0.0061667	-0.0261035	96	5	75
-0.0127655	-0.0360554	0.00482664	0.041473	-0.0273414	-0.0184492	-0.0402031	0.0266091	168	5	73		-0.0156147	-0.0337511	0.00494505	0.0564437	-0.048228	0.000300405	-0.00746237	-0.0243913	96	5	75
-0.0117568	-0.0348528	0.00366206	0.0394906	-0.0266066	-0.0178363	-0.0380284	0.0249702	168	5	73		-0.0181676	-0.030294	0.00555028	0.0535312	-0.0466695	0.00175268	-0.00810499	-0.0231967	111	5	75
-0.0100935	-0.041495	0.00433699	0.0457666	-0.029254	-0.0191589	-0.0433016	0.026422	168	5	74		-0.0222171	-0.024664	0.00663889	0.0490027	-0.043469	0.00382312	-0.0093376	-0.0205428	111	5	75
-0.00226756	-0.0530805	0.0018087	0.0536206	-0.0327983	-0.0200192	-0.0480081	0.0238451	168	5	74		-0.02439	-0.0222071	0.00654729	0.0463944	-0.0425896	0.00481659	-0.00922604	-0.0198287	111	5	75
-0.000520296	-0.0563479	0.00095339	0.0558507	-0.0340932	-0.0205266	-0.0490206	0.0229401	168	5	74		-0.0287385	-0.0169111	0.0074083	0.0422131	-0.0395216	0.00660565	-0.0102679	-0.0169793	111	5	74
0.00170395	-0.0591074	0.000179767	0.0574985	-0.0347693	-0.0205781	-0.0496246	0.0217001	168	5	75		-0.029668	-0.0161284	0.00757806	0.0417453	-0.0392524	0.00693282	-0.0104771	-0.0165945	111	5	74
-0.0111641	-0.0288269	0.00714819	0.0348364	-0.0207016	-0.0142431	-0.0345056	0.0230584	330	5	73		-0.0307454	-0.0150302	0.00817514	0.0413125	-0.0386615	0.00731793	-0.0110882	-0.0158679	409	5	73
-0.0072463	-0.0295205	0.00633147	0.0339599	-0.0191431	-0.0126732	-0.0328465	0.0199916	330	5	73		-0.0316153	-0.0148778	0.00834167	0.0416046	-0.0391008	0.00756579	-0.0112889	-0.0159316	409	5	73
-0.00587642	-0.034258	0.00540556	0.0378093	-0.0216866	-0.0139657	-0.0358306	0.0205971	168	5	73		-0.0147992	-0.0340046	0.00609646	0.0583036	-0.0466667	-0.000246518	-0.00890086	-0.0227419	96	5	75
-0.00746909	-0.0366166	0.00558702	0.0406907	-0.0240039	-0.0156093	-0.0386624	0.0228185	168	5	73		-0.0170726	-0.030896	0.00656811	0.0555052	-0.045529	0.00115814	-0.00935574	-0.0219908	96	5	75
-0.00408547	-0.0430353	0.0046813	0.0455676	-0.0263117	-0.0164352	-0.0421471	0.0224585	168	5	73		-0.0195487	-0.0270463	0.00760052	0.0526226	-0.0432211	0.00260962	-0.0104858	-0.0201577	96	5	74
0.00101124	-0.0497338	0.00168229	0.0492556	-0.0287967	-0.0170887	-0.0435155	0.0198134	168	5	73		-0.0222167	-0.0229986	0.00846567	0.0492904	-0.040767	0.00404052	-0.0114114	-0.0181903	111	5	74
-0.000163789	-0.0540953	0.00159096	0.0538207	-0.0321856	-0.0193257	-0.047456	0.0221379	168	5	74		-0.0301853	-0.0146562	0.00890487	0.0410858	-0.0378345	0.00726884	-0.0116228	-0.0152945	123	5	73
-0.0054322	-0.031449	0.00947453	0.0366143	-0.0175316	-0.0114474	-0.0355494	0.0203423	322	5	72		-0.0311579	-0.0145213	0.00903174	0.0413519	-0.0384012	0.00753682	-0.0117641	-0.0154364	409	5	73
-0.00444352	-0.035752	0.00806713	0.039951	-0.0202994	-0.0129308	-0.0380363	0.0209078	322	5	72		-0.0135387	-0.0342106	0.00783688	0.0608143	-0.0442169	-0.000982074	-0.0110424	-0.0202661	96	5	74
-0.00447346	-0.0387804	0.00856465	0.0431438	-0.0218983	-0.0138944	-0.0409575	0.0223039	168	5	72		-0.0164605	-0.0297235	0.00885156	0.0569896	-0.0424346	0.00107677	-0.012016	-0.0191649	96	5	74
-0.00101728	-0.0457317	0.00517286	0.0474729	-0.0258035	-0.0156439	-0.0433794	0.0212899	168	5	73		-0.0196113	-0.0250557	0.0096102	0.0526376	-0.0403482	0.00301104	-0.0127053	-0.0177329	96	5	73
0.00161518	-0.0518904	0.00234155	0.0514783	-0.0294012	-0.0173495	-0.0455914	0.0205165	168	5	73		-0.0217906	-0.0220559	0.00985718	0.0495464	-0.0390323	0.00417017	-0.0128609	-0.0167828	123	5	73
0.00192629	-0.0526302	0.00191546	0.0519113	-0.0298693	-0.0175778	-0.0457219	0.0203008	168	5	73		-0.0297151	-0.0143395	0.00993747	0.0410378	-0.0372294	0.00729053	-0.0123289	-0.0147919	123	5	72
-0.00488737	-0.0344923	0.010722	0.0399617	-0.0183896	-0.0118841	-0.0386805	0.0215493	322	5	71		-0.0302539	-0.0142132	0.010053	0.0410997	-0.0375056	0.00744668	-0.0124148	-0.014842	123	5	72
-0.00465901	-0.0374963	0.0106979	0.0428402	-0.0201007	-0.0128719	-0.0412098	0.0226355	322	5	72		-0.0135775	-0.0316722	0.0105487	0.0610702	-0.0406823	-0.000343865	-0.0140536	-0.0173269	96	5	73
-0.00373885	-0.0331306	0.00975916	0.0378657	-0.017366	-0.0110804	-0.0364297	0.0198105	322	5	72		-0.0151956	-0.0292211	0.010946	0.0586416	-0.0399828	0.000856599	-0.0143433	-0.0170421	96	5	73
-0.00283384	-0.0422601	0.00870062	0.0461138	-0.0229386	-0.0142539	-0.0433181	0.0224775	322	5	72		-0.0169266	-0.0266598	0.0113014	0.0560113	-0.0391398	0.00202477	-0.0145683	-0.0165962	96	5	73
0.00117366	-0.0504002	0.00330262	0.0505416	-0.0282413	-0.016733	-0.0449879	0.0204666	168	5	72		-0.0195822	-0.0230168	0.0115655	0.051967	-0.037888	0.00354887	-0.0145895	-0.0158153	123	5	72
-0.00486885	-0.0288593	0.0113302	0.034675	-0.0146199	-0.00963504	-0.0341439	0.0194376	322	5	71		-0.0260959	-0.015997	0.0110393	0.0430904	-0.0362325	0.00631826	-0.0133497	-0.0144857	123	5	72
-0.00538574	-0.0357402	0.012959	0.0422901	-0.0182768	-0.0119203	-0.0413498	0.0232116	322	5	71		-0.026531	-0.0152093	0.0116536	0.0423221	-0.0358472	0.00659076	-0.0136655	-0.0140921	123	5	71
-0.00488958	-0.0363162	0.0122729	0.0424151	-0.0186877	-0.01208	-0.041226	0.0228452	322	5	71		-0.0276294	-0.0142746	0.0119451	0.0413143	-0.0357894	0.00699608	-0.0137078	-0.0138532	123	5	71
-0.0044747	-0.0407339	0.0122095	0.0466062	-0.0211641	-0.0134937	-0.0448581	0.0243265	322	5	71		-0.0292459	-0.0139711	0.0111707	0.0409406	-0.0366278	0.00734088	-0.0131281	-0.0142594	123	5	72
-0.0330963	-0.0248563	-0.0302195	0.00426471	-0.049998	-0.000238379	-0.0190754	0.0281304	133	5	90		-0.0113009	-0.0322464	0.0127452	0.0640272	-0.0380676	-0.00123128	-0.0165484	-0.0149114	96	5	72
-0.0333903	-0.0250772	-0.030488	0.00430261	-0.0504423	-0.000240497	-0.0192449	0.0283804	133	5	90		-0.0137126	-0.0289609	0.0128899	0.0600873	-0.0379519	0.000615364	-0.0163645	-0.0153725	96	5	72
-0.0331743	-0.024915	-0.0302907	0.00427476	-0.0501159	-0.000238941	-0.0191204	0.0281967	133	5	91		-0.0159398	-0.0253494	0.0136066	0.0561732	-0.0368184	0.00227816	-0.0167043	-0.0148456	239	5	72
-0.0288448	-0.0216634	-0.0263376	0.00371688	-0.0435755	-0.000207757	-0.016625	0.0245169	133	5	89		-0.0182648	-0.0220862	0.0140014	0.0521974	-0.0359048	0.00366259	-0.0166107	-0.0143199	123	5	72
-0.030457	-0.0228742	-0.0278096	0.00392462	-0.0460109	-0.000219369	-0.0175542	0.0258871	133	5	89		-0.0206857	-0.0192553	0.0140481	0.0484707	-0.0353108	0.00481268	-0.0161784	-0.0138943	123	5	71
-0.0301741	-0.0226617	-0.0275513	0.00388816	-0.0455835	-0.000217331	-0.0173911	0.0256467	133	5	90		-0.0239454	-0.0165282	0.0131321	0.0445016	-0.035257	0.0059433	-0.0149879	-0.0137655	123	5	71
-0.0311377	-0.0233854	-0.0284311	0.00401233	-0.0470393	-0.000224272	-0.0179465	0.0264657	133	5	90		-0.0253083	-0.0148473	0.0136361	0.04242	-0.0347515	0.00654137	-0.0150055	-0.0132312	123	5	71
-0.0342201	-0.0257004	-0.0312456	0.00440953	-0.0516958	-0.000246473	-0.0197231	0.0290856	133	5	90		-0.0250349	-0.0139219	0.0152597	0.0416176	-0.0338316	0.00674783	-0.0159365	-0.0124299	123	5	71
-0.0347291	-0.0260809	-0.0317116	0.00447125	-0.0524598	-0.00024714	-0.0200153	0.029515	133	5	90		-0.00998499	-0.0319608	0.0144473	0.0651706	-0.0363074	-0.00139847	-0.0182929	-0.0135135	239	5	72
-0.0314909	-0.0236507	-0.0287536	0.00405785	-0.0475728	-0.000226816	-0.0181501	0.0267659	34	5	88		-0.0107598	-0.0302801	0.0149972	0.0633512	-0.0360442	-0.000441311	-0.0185803	-0.0136703	239	5	72
-0.031263	-0.0234795	-0.0285456	0.00402848	-0.0472286	-0.000225174	-0.0180188	0.0265722	34	5	88		-0.01233	-0.027413	0.0157533	0.060047	-0.0354181	0.00101183	-0.0188599	-0.01361	239	5	71
-0.0273295	-0.0205253	-0.0249539	0.00352162	-0.0412863	-0.000196843	-0.0157516	0.0232289	133	5	89		-0.0145081	-0.0240985	0.0164003	0.0558881	-0.0347177	0.00254001	-0.0188413	-0.0133616	239	5	71
-0.0317199	-0.0238226	-0.0289627	0.00408735	-0.0479188	-0.000228465	-0.0182821	0.0269605	133	5	89		-0.0169203	-0.0208364	0.0169102	0.0516109	-0.0339863	0.00390428	-0.0186139	-0.0129072	123	5	71
-0.0342498	-0.0257253	-0.0312737	0.00441549	-0.0517425	-0.000248315	-0.0197421	0.0291125	133	5	90		-0.0192153	-0.0176171	0.0177307	0.0473786	-0.0330357	0.0051008	-0.0185158	-0.0121286	123	5	70
-0.0348035	-0.0261513	-0.031795	0.00448021	-0.0525607	-0.000249516	-0.0200641	0.0295742	133	5	90		-0.022253	-0.0148316	0.0173571	0.0433802	-0.032794	0.00618373	-0.0176085	-0.0117768	123	5	70
-0.0295844	-0.0222189	-0.0270129	0.00381219	-0.0446928	-0.000213085	-0.0170513	0.0251455	34	5	88		-0.022614	-0.0130106	0.0191524	0.0412896	-0.0315399	0.00665512	-0.0184205	-0.0106811	123	5	70
-0.0268004	-0.020128	-0.0244709	0.00345345	-0.0404871	-0.000193033	-0.0154467	0.0227793	83	5	88		-0.00888351	-0.0315112	0.0160002	0.065672	-0.0349669	-0.00137049	-0.0197056	-0.0125677	239	5	71
-0.0315227	-0.0236746	-0.0287827	0.00406198	-0.0476209	-0.000227075	-0.0181685	0.026793	83	5	89		-0.00905109	-0.0292778	0.0176963	0.0634872	-0.0339895	-0.00023445	-0.0207715	-0.0123042	239	5	71
-0.0342716	-0.0257409	-0.0312933	0.00441768	-0.0517749	-0.000248002	-0.0197542	0.0291306	482	5	89		-0.0106447	-0.025933	0.0190112	0.0593672	-0.0332016	0.00138251	-0.0211806	-0.0121344	239	5	70
-0.0341328	-0.0259521	-0.0312965	0.00463945	-0.0517507	-0.000433427	-0.0198966	0.0291859	482	5	89		-0.0129253	-0.0224578	0.0199284	0.0547997	-0.0324562	0.00289522	-0.0211447	-0.0117476	239	5	70
-0.031574	-0.0237131	-0.0288295	0.00406855	-0.0476984	-0.000227414	-0.018198	0.0268365	83	5	87		-0.0151971	-0.0195711	0.0203757	0.0508481	-0.0318885	0.00405739	-0.0208211	-0.0113227	123	5	70
-0.0296426	-0.0222625	-0.027066	0.00381968	-0.0447807	-0.000213504	-0.0170848	0.025195	83	5	87		-0.0154594	-0.0173579	0.0225596	0.0482945	-0.030381	0.00469167	-0.0218417	-0.0101267	123	5	70
-0.0290361	-0.0218072	-0.0265123	0.00374166	-0.0438645	-0.000209242	-0.0167354	0.0246795	83	5	88		-0.0176311	-0.0151488	0.0224457	0.0451169	-0.0300676	0.00552619	-0.0212348	-0.00979405	123	5	70
-0.0334101	-0.0250922	-0.0305061	0.00430527	-0.0504722	-0.000240731	-0.0192564	0.0283972	83	5	88		-0.0191059	-0.0130591	0.0231038	0.0423015	-0.0293354	0.00620138	-0.0211765	-0.00910444	123	5	69
-0.0329717	-0.0252077	-0.0302666	0.00461534	-0.0501191	-0.000519736	-0.0193225	0.028297	482	5	89		-0.00729859	-0.0297719	0.0192094	0.0648446	-0.032843	-0.000728476	-0.0220784	-0.0113513	239	5	70
-0.0289516	-0.0217436	-0.0264351	0.00373064	-0.0437369	-0.000208527	-0.0166866	0.0246077	83	5	86		-0.00710502	-0.0276989	0.0213929	0.0626554	-0.0315944	0.000143342	-0.0232981	-0.0107048	239	5	70
-0.0288212	-0.0216456	-0.026316	0.00371383	-0.0435397	-0.000207587	-0.0166114	0.0244968	83	5	86		-0.00897392	-0.023873	0.0231035	0.0577097	-0.0306505	0.00186239	-0.0237154	-0.0103187	239	5	70
-0.0302633	-0.0227403	-0.027637	0.00390911	-0.0457263	-0.000225172	-0.017451	0.0257296	83	5	88		-0.0112779	-0.0193731	0.0252998	0.0518868	-0.0290913	0.00357654	-0.0242342	-0.00919755	239	5	69
-0.0334452	-0.0253261	-0.0306131	0.00448092	-0.0506695	-0.0003728	-0.0194252	0.0285542	83	5	88		-0.0135975	-0.0154867	0.0268852	0.0467258	-0.0276924	0.0049152	-0.0244046	-0.00803318	495	5	69
-0.0328567	-0.0255999	-0.0303342	0.00499578	-0.0502787	-0.000824154	-0.0195973	0.0284924	482	5	88		-0.014697	-0.0126557	0.0287093	0.0430996	-0.0261587	0.00572783	-0.0249693	-0.00674875	495	5	69
-0.0264875	-0.0198929	-0.0241851	0.00341311	-0.0400142	-0.000190778	-0.0152663	0.0225132	83	5	85		-0.0168495	-0.0116978	0.0272385	0.0413549	-0.0267687	0.00621629	-0.0237066	-0.00713231	495	5	69
-0.0260173	-0.0195398	-0.0237558	0.00335253	-0.039304	-0.000187392	-0.0149954	0.0221136	83	5	86		-0.00663008	-0.0247938	0.0249829	0.0595707	-0.0294616	0.00114855	-0.0252451	-0.00929314	239	5	69
-0.031987	-0.0240233	-0.0292066	0.00412178	-0.0483223	-0.000230389	-0.018436	0.0271876	83	5	86		-0.00685003	-0.0216332	0.0281794	0.0559012	-0.0275024	0.00221471	-0.0267664	-0.00789393	239	5	69
-0.0330885	-0.0248505	-0.0302123	0.0042637	-0.0499863	-0.000238322	-0.0190709	0.0281238	83	5	86		-0.0080139	-0.0182411	0.030541	0.0516356	-0.0259309	0.00338934	-0.0276113	-0.00672118	495	5	69
-0.0297562	-0.0224555	-0.0272089	0.00392244	-0.0450267	-0.000281458	-0.0172289	0.0253574	83	5	87		-0.00992809	-0.0151035	0.0317313	0.0474133	-0.0249148	0.0045028	-0.0276781	-0.00590389	495	5	68
-0.0308759	-0.0234299	-0.0282716	0.00419673	-0.0468265	-0.000413751	-0.0179207	0.0263933	83	5	87		-0.0121974	-0.0135323	0.0307079	0.0448669	-0.0252123	0.00519224	-0.0265764	-0.00608608	495	5	68
-0.0321791	-0.0263029	-0.0300846	0.00608277	-0.0502333	-0.00193494	-0.0196447	0.0286809	439	5	87		-0.00570842	-0.0209469	0.0304056	0.0555351	-0.026094	0.00221518	-0.0281589	-0.0067526	239	5	68
-0.029158	-0.0218986	-0.0266235	0.00375723	-0.0440486	-0.000210013	-0.0168055	0.0247831	83	5	85		-0.00602356	-0.0192134	0.0319592	0.0534462	-0.0251085	0.00278695	-0.0288324	-0.00601607	495	5	68
-0.0271202	-0.020383	-0.0247366	0.0035327	-0.0409664	-0.000217548	-0.0156595	0.0230648	83	5	85		-0.00679835	-0.0159278	0.0346728	0.0493957	-0.0232927	0.00382471	-0.0299263	-0.0046227	495	5	68
-0.0289422	-0.021746	-0.0264097	0.00375373	-0.0437202	-0.000222649	-0.0166994	0.0246084	83	5	85		0.000449014	-0.0558382	-0.0123581	0.0404828	-0.0593198	0.0110352	0.00956159	-0.041793	313	5	88
-0.0322148	-0.0241952	-0.0294149	0.00415185	-0.048667	-0.000232581	-0.018568	0.0273817	83	5	85		-0.000266807	-0.0554501	-0.0119543	0.0428844	-0.0610803	0.0103448	0.00982225	-0.0423882	313	5	88
-0.0311615	-0.0242733	-0.0287324	0.00477133	-0.0476738	-0.000810394	-0.0185671	0.0269999	83	5	86		-0.00160824	-0.0549224	-0.0112377	0.0475563	-0.0645881	0.00902511	0.0103457	-0.0436171	384	5	88
-0.0312854	-0.0252685	-0.0291851	0.00553757	-0.0485228	-0.00143184	-0.0192048	0.0276779	439	5	86		-0.00271596	-0.0545714	-0.0106201	0.0516834	-0.0676582	0.00778543	0.0107764	-0.0446882	292	5	87
-0.0298662	-0.023966	-0.0277906	0.00520207	-0.0462539	-0.00136326	-0.0180983	0.0263365	439	5	87		0.00203481	-0.0567503	-0.013087	0.0360872	-0.055793	0.0117015	0.00897285	-0.0403744	313	5	88
-0.0314695	-0.023685	-0.0286449	0.00418424	-0.0475279	-0.000302059	-0.0182345	0.0267944	83	5	85		0.000267757	-0.0555825	-0.012131	0.0414161	-0.0597784	0.0104621	0.00958725	-0.0418093	313	5	88
-0.0322019	-0.0241322	-0.0293297	0.00416393	-0.0486007	-0.000249636	-0.0185031	0.0273244	83	5	85		-0.00155753	-0.0545987	-0.0110874	0.0476039	-0.0642983	0.00865948	0.0102389	-0.0433304	237	5	87
-0.0331954	-0.0250899	-0.0302337	0.00456849	-0.0502519	-0.000501908	-0.0191363	0.0282467	83	5	85		-0.00270807	-0.0542662	-0.010502	0.0516742	-0.0674205	0.00757111	0.0106985	-0.04447	237	5	87
-0.0325623	-0.0274047	-0.0305633	0.00703738	-0.0514257	-0.00275937	-0.0201647	0.0294505	439	5	85		-0.00345168	-0.0543014	-0.0101799	0.0544906	-0.069698	0.00689076	0.0110425	-0.0453757	292	5	87
-0.0311328	-0.0277087	-0.0298357	0.00797242	-0.0503452	-0.00374909	-0.020077	0.0291614	439	5	86		-0.00396411	-0.0543494	-0.0099508	0.0565012	-0.0713005	0.0063613	0.0112749	-0.0460003	292	5	86
-0.0339655	-0.0254363	-0.0305268	0.00475757	-0.0511257	-0.000525266	-0.0195428	0.0287868	83	5	84		-0.00416993	-0.0544021	-0.00988061	0.057257	-0.0719242	0.00617135	0.0113707	-0.0462475	292	5	86
-0.0344862	-0.0257293	-0.0313182	0.0044301	-0.0519716	-0.000266738	-0.0196735	0.0291614	83	5	85		0.00364258	-0.0580823	-0.0138248	0.0323883	-0.0527372	0.0117583	0.00842322	-0.0389732	313	5	87
-0.0338622	-0.0262641	-0.030187	0.00605617	-0.0514472	-0.00153949	-0.0200958	0.0291731	439	5	85		0.00222131	-0.0567838	-0.0129091	0.0367485	-0.0557897	0.0106446	0.00886706	-0.0400423	313	5	87
-0.0245756	-0.0342263	0.00548417	0.0435987	-0.033168	-0.0237813	-0.0444555	0.0354927	12	5	81		0.000265581	-0.0552519	-0.0117958	0.042478	-0.0599801	0.00931583	0.00950809	-0.0415275	313	5	87
-0.0251742	-0.0350459	0.00554362	0.0445843	-0.0340012	-0.0243194	-0.0454838	0.036337	12	5	81		-0.00144161	-0.0542841	-0.0109208	0.0476714	-0.0639368	0.00813231	0.0101186	-0.0429677	237	5	87
-0.0254822	-0.0354459	0.00555286	0.0450533	-0.0344326	-0.02458	-0.0459671	0.0367541	122	5	81		-0.00265282	-0.0538924	-0.0103595	0.051602	-0.0670419	0.00725147	0.0105977	-0.0441471	237	5	87
-0.0233483	-0.0368935	0.000419	0.0424957	-0.0360944	-0.024306	-0.0431689	0.0358843	122	5	81		-0.00342612	-0.053853	-0.0100338	0.0543361	-0.0692691	0.00664668	0.0109376	-0.0450345	237	5	86
-0.0243018	-0.0338796	0.00548429	0.0432017	-0.0327899	-0.0235682	-0.0440267	0.0351294	12	5	80		-0.00392157	-0.0539196	-0.00983491	0.056205	-0.0708086	0.0062237	0.0111691	-0.0456609	292	5	86
-0.0248744	-0.0346729	0.00560576	0.0442081	-0.0335637	-0.0241174	-0.0450536	0.0359527	12	5	81		-0.00421495	-0.0540467	-0.00975065	0.0572942	-0.0717495	0.00600185	0.0113144	-0.0460606	292	5	85
-0.0254204	-0.0354329	0.00572806	0.0451771	-0.0343008	-0.0246468	-0.0460396	0.0367411	12	5	81		0.00343333	-0.057895	-0.0132828	0.0350659	-0.0539633	0.00963134	0.00844309	-0.0388612	313	5	87
-0.0249148	-0.0358704	0.00439762	0.0445767	-0.0347541	-0.0245907	-0.0454507	0.0365565	122	5	81		0.000894824	-0.0555078	-0.011729	0.0423227	-0.0592043	0.00820848	0.00924434	-0.0408798	313	5	86
-0.0214031	-0.0381322	-0.00347338	0.0406153	-0.037127	-0.0240517	-0.0412111	0.0350592	122	5	81		-0.00132954	-0.0539017	-0.0105889	0.0484517	-0.0638842	0.00707445	0.0099942	-0.0426358	237	5	86
-0.0203284	-0.0393762	-0.00550619	0.0401628	-0.0379522	-0.0240755	-0.0405274	0.0346142	122	5	81		-0.00253747	-0.0535256	-0.0101963	0.0515598	-0.0666156	0.00681762	0.0104771	-0.0437871	237	5	86
-0.0223778	-0.0311973	0.00505008	0.0397813	-0.0301938	-0.0217022	-0.040541	0.0323481	12	5	79		-0.00336272	-0.0534317	-0.00989267	0.0541609	-0.0688049	0.00636334	0.0108308	-0.0446763	237	5	86
-0.0240975	-0.0335948	0.00543818	0.0428385	-0.0325142	-0.02337	-0.0436566	0.0348341	12	5	80		-0.00382781	-0.0535246	-0.00974955	0.055753	-0.0701966	0.00610802	0.0110537	-0.0452758	237	5	86
-0.0246805	-0.034408	0.00556787	0.0438741	-0.0333029	-0.0239355	-0.0447097	0.0356762	12	5	80		-0.00417447	-0.0533664	-0.00957142	0.0568316	-0.0709945	0.00580329	0.0111616	-0.045533	237	5	85
-0.0248411	-0.0346364	0.00560449	0.0441641	-0.0335219	-0.0240928	-0.045005	0.0359101	12	5	80		-0.00440453	-0.0536064	-0.00957537	0.0575484	-0.0717195	0.005749	0.0112776	-0.04588	292	5	85
-0.0250086	-0.0348615	0.00564043	0.0444525	-0.0337445	-0.0242522	-0.0452982	0.0361484	122	5	80		-0.0045775	-0.0534213	-0.0095189	0.0575702	-0.0716579	0.00567782	0.0112397	-0.0457547	292	5	84
-0.0221063	-0.0355498	0.000685383	0.0410531	-0.0342523	-0.023324	-0.0419346	0.0343652	122	5	80		0.0034232	-0.0578552	-0.0127021	0.0379031	-0.0551393	0.00714251	0.00839727	-0.038687	313	5	86
-0.0199521	-0.0366094	-0.00240978	0.0394353	-0.0347669	-0.0228138	-0.0399791	0.0330166	122	5	80		0.00187236	-0.0562256	-0.0117119	0.0422329	-0.0582806	0.00651758	0.008882	-0.040037	313	5	86
-0.017782	-0.0402262	-0.00740184	0.039018	-0.0374483	-0.0232919	-0.0391397	0.0327289	122	5	80		-0.000257083	-0.0542688	-0.0105439	0.0477011	-0.0623875	0.00573367	0.00954767	-0.0416614	237	5	85
-0.0135834	-0.0470158	-0.0144407	0.0396593	-0.0414353	-0.0240339	-0.0381225	0.031148	122	5	81		-0.00420989	-0.0528022	-0.00940555	0.0565498	-0.0704503	0.00562011	0.0110322	-0.0451167	237	5	84
-0.012116	-0.0506772	-0.0175739	0.0406581	-0.0438064	-0.0247802	-0.0383377	0.0309605	122	5	81		-0.00437613	-0.0526738	-0.00933823	0.0567502	-0.070576	0.00558067	0.0110244	-0.0451124	237	5	84
-0.0112513	-0.0523936	-0.019582	0.0407068	-0.0449097	-0.0251098	-0.0381284	0.0307523	447	5	81		-0.00458741	-0.0527289	-0.00933443	0.0569921	-0.0708333	0.00558834	0.0110396	-0.0451973	73	5	84
-0.0112886	-0.0518301	-0.0201165	0.0398508	-0.0447869	-0.0250541	-0.0375131	0.0308724	447	5	81		0.00366852	-0.0581327	-0.0121795	0.040637	-0.0561825	0.00446815	0.00828539	-0.0384709	313	5	85
-0.0112128	-0.051395	-0.0207487	0.0390642	-0.044725	-0.0249482	-0.0373117	0.0312695	447	5	81		0.00130856	-0.0554511	-0.0106053	0.0471639	-0.0608746	0.00364227	0.00899353	-0.0405695	237	5	85
-0.0213481	-0.0297618	0.00481771	0.0379508	-0.0288045	-0.0207036	-0.0386756	0.0308597	12	5	78		-0.000117102	-0.0541051	-0.0100728	0.0494952	-0.0629817	0.00412412	0.00943644	-0.041596	237	5	85
-0.0220657	-0.0307622	0.00497965	0.0392265	-0.0297727	-0.0213995	-0.0399756	0.031897	12	5	78		-0.00467283	-0.0517561	-0.00904196	0.0561843	-0.0696512	0.00546968	0.0106892	-0.0443828	73	5	83
-0.022112	-0.0308267	0.00499009	0.0393088	-0.0298352	-0.0214444	-0.0400594	0.0319639	12	5	79		-0.00493537	-0.0517318	-0.00901883	0.0562932	-0.0697661	0.00550267	0.0106491	-0.0443703	73	5	83
-0.0239132	-0.0333489	0.0053959	0.0425211	-0.0322728	-0.0231952	-0.0433306	0.0345714	12	5	79		-0.00516537	-0.0514621	-0.00892588	0.056152	-0.0695332	0.00549747	0.01052	-0.0441403	73	5	83
-0.0247104	-0.0344942	0.00557616	0.0439718	-0.0333688	-0.0239807	-0.0448042	0.0357373	12	5	79		0.00323102	-0.0574671	-0.0106559	0.0476349	-0.059801	0.000182224	0.00835997	-0.0393137	193	5	84
-0.0247405	-0.0346737	0.00545693	0.044076	-0.0335383	-0.0240653	-0.0449159	0.0358539	122	5	80		0.00135363	-0.0552162	-0.00979346	0.0505874	-0.0624271	0.00126564	0.00889791	-0.0409074	193	5	84
-0.0212811	-0.0343423	0.0019051	0.0404573	-0.0325762	-0.0224534	-0.0410276	0.0328956	122	5	80		3.32969e-05	-0.054023	-0.00967117	0.0510217	-0.0635156	0.00282674	0.00932203	-0.0416255	237	5	84
-0.0190832	-0.0367698	-0.00108904	0.0402369	-0.0338201	-0.022414	-0.040374	0.0320761	122	5	80		-0.00500725	-0.0505148	-0.00859781	0.055309	-0.0682387	0.00531652	0.0101312	-0.0433373	423	5	83
-0.0145585	-0.0419802	-0.00835444	0.0392128	-0.0368438	-0.0224563	-0.0384589	0.0303684	122	5	80		-0.00511446	-0.0508273	-0.00870225	0.0556242	-0.0687259	0.00542698	0.0102613	-0.0436266	73	5	83
-0.0114637	-0.048351	-0.0121069	0.041992	-0.0400929	-0.0234383	-0.0396645	0.0296145	122	5	80		-0.00557655	-0.0505587	-0.00858958	0.0555953	-0.068618	0.00546386	0.0100938	-0.0434056	73	5	82
-0.0100567	-0.052123	-0.0168024	0.0421085	-0.0431545	-0.02433	-0.0394822	0.0299912	122	5	80		0.00365647	-0.0578289	-0.0100112	0.0507707	-0.0611534	-0.00236667	0.00819636	-0.0395981	193	5	84
-0.0104702	-0.0527683	-0.0194177	0.0410741	-0.0446865	-0.024875	-0.0388115	0.0308155	447	5	80		0.00233817	-0.056104	-0.00943587	0.0523565	-0.0626952	-0.00120853	0.00853599	-0.0407019	193	5	83
-0.0108767	-0.0529751	-0.0197893	0.0410918	-0.0451296	-0.0251646	-0.0387422	0.0310423	447	5	81		0.000252086	-0.0538221	-0.0089486	0.0535152	-0.0643916	0.000868895	0.00905761	-0.0417896	193	5	83
-0.0108713	-0.0513826	-0.0214663	0.0386034	-0.0447837	-0.0248596	-0.0376804	0.0319126	447	5	81		-0.00566922	-0.0491512	-0.00803848	0.0545486	-0.0668721	0.00523061	0.00941826	-0.042225	423	5	82
-0.0092517	-0.0515642	-0.0198154	0.0395065	-0.0430526	-0.0245042	-0.0378313	0.0305255	447	5	81		-0.00601721	-0.0490334	-0.0079789	0.0546138	-0.0669508	0.00535527	0.00933812	-0.0421705	423	5	82
-0.0196697	-0.0274219	0.00443894	0.0349672	-0.0265399	-0.0190759	-0.0356349	0.0284335	12	5	77		-0.00734711	-0.047864	-0.00745753	0.0542875	-0.0661894	0.00546528	0.00863005	-0.0412475	73	5	81
-0.0220538	-0.0307456	0.00497696	0.0392053	-0.0297567	-0.021388	-0.039954	0.0318798	12	5	78		0.0039806	-0.0580658	-0.00942037	0.0534554	-0.0623947	-0.0042503	0.00803718	-0.0400638	193	5	83
-0.0195401	-0.0366458	0.000926013	0.0416244	-0.0333139	-0.0225186	-0.0417798	0.0324744	122	5	79		0.00214795	-0.0555349	-0.00854315	0.0553848	-0.0642236	-0.00254168	0.00833625	-0.0414812	193	5	83
-0.0122877	-0.0438183	-0.00543915	0.0423934	-0.0356084	-0.0219368	-0.0404626	0.02877	122	5	79		8.69564e-06	-0.0530994	-0.00807735	0.0556139	-0.0650747	-0.000349164	0.00860125	-0.0419885	193	5	82
-0.00833235	-0.0510382	-0.0107861	0.044726	-0.0394561	-0.0228879	-0.0412414	0.0278473	122	5	79		-0.00168797	-0.0513859	-0.007784	0.055322	-0.0652795	0.00118001	0.00862772	-0.0419142	193	5	82
-0.00800838	-0.0522571	-0.0160926	0.04227	-0.0418706	-0.0234033	-0.039446	0.0286455	122	5	80		-0.0027992	-0.0503865	-0.0076737	0.0549514	-0.065325	0.00219246	0.00865534	-0.0417625	423	5	82
-0.00947414	-0.0518676	-0.0183063	0.0407321	-0.0432159	-0.0240419	-0.0384252	0.0297632	447	5	80		-0.00563539	-0.0473505	-0.00679048	0.0537306	-0.0640344	0.00372628	0.00773948	-0.0402435	423	5	81
-0.00992087	-0.0511804	-0.0190507	0.0396802	-0.0432539	-0.0241107	-0.0376881	0.0300232	447	5	80		-0.00625244	-0.0471447	-0.00696345	0.0535497	-0.0644177	0.00448987	0.0080097	-0.0403751	423	5	81
-0.00938667	-0.0505427	-0.0188896	0.0390624	-0.0422503	-0.0239164	-0.037078	0.0295204	447	5	80		-0.00678522	-0.0471408	-0.00712507	0.0535825	-0.0649208	0.00508273	0.00824338	-0.0405838	423	5	81
-0.00702126	-0.052955	-0.0165038	0.0424275	-0.0409644	-0.0241337	-0.0390334	0.0281454	447	5	80		-0.00832219	-0.0456804	-0.00648255	0.053144	-0.0640264	0.00540135	0.00741169	-0.0395308	423	5	81
-0.0196623	-0.0274116	0.00443727	0.0349539	-0.0265299	-0.0190687	-0.0356215	0.0284228	12	5	76		-0.00982036	-0.0443301	-0.00584691	0.0528054	-0.0631745	0.00558042	0.00656739	-0.038504	423	5	80
-0.0201533	-0.028096	0.00454806	0.0358267	-0.0271923	-0.0195448	-0.0365109	0.0291325	12	5	77		0.0038181	-0.0575706	-0.00860124	0.0562926	-0.0639395	-0.00522628	0.00788073	-0.0410325	193	5	82
-0.0205163	-0.0286559	0.0046304	0.0365247	-0.0277144	-0.0199164	-0.037213	0.0296766	12	5	77		0.00296589	-0.0563007	-0.00802939	0.0573519	-0.0647234	-0.0045459	0.00783165	-0.0416957	193	5	82
-0.00971579	-0.0438439	-0.00298147	0.0435012	-0.0333474	-0.0206553	-0.0410503	0.0267992	122	5	79		0.00131208	-0.0542545	-0.0076643	0.0569952	-0.0649144	-0.0026608	0.00791603	-0.0418657	193	5	82
-0.00546183	-0.0524266	-0.00501109	0.0493091	-0.0366787	-0.0218135	-0.0444381	0.0256799	122	5	79		-0.000823554	-0.0518508	-0.00725069	0.0562396	-0.0647929	-0.000574548	0.00785939	-0.0416156	193	5	81
-0.00308006	-0.0572716	-0.00743516	0.0516903	-0.0389801	-0.0225194	-0.0454519	0.0249284	122	5	79		-0.00328304	-0.0493605	-0.00690492	0.054967	-0.0642913	0.00159578	0.00770421	-0.040883	423	5	81
-0.00472404	-0.0556099	-0.0115297	0.0477129	-0.0403366	-0.0228665	-0.0426364	0.026084	447	5	79		-0.00571113	-0.0466763	-0.00612001	0.0537309	-0.0629555	0.00290142	0.00683799	-0.0394366	423	5	81
-0.00604782	-0.053703	-0.013601	0.0448208	-0.0406451	-0.022949	-0.0407479	0.0269381	447	5	79		-0.00749183	-0.0448342	-0.00567171	0.0527268	-0.0620464	0.0039525	0.00633027	-0.038396	423	5	80
-0.00728297	-0.0523521	-0.0155302	0.0425049	-0.0409524	-0.0233756	-0.0390449	0.0276577	447	5	79		-0.00881239	-0.0436904	-0.00542548	0.0521384	-0.0616332	0.00476667	0.00605412	-0.0377798	423	5	80
-0.0063659	-0.0530706	-0.0147341	0.0434716	-0.0399996	-0.0237131	-0.0391944	0.0268133	447	5	79		-0.00996848	-0.0428089	-0.00513412	0.0518499	-0.0613267	0.00527603	0.0056903	-0.0372477	423	5	80
-0.0192211	-0.0267965	0.00433769	0.0341696	-0.0259346	-0.0186408	-0.0348221	0.027785	330	5	76		-0.0115046	-0.0415371	-0.00455519	0.0515618	-0.0606565	0.00560485	0.00493084	-0.0363399	423	5	80
-0.0201032	-0.0280262	0.00453677	0.0357377	-0.0271248	-0.0194963	-0.0364202	0.0290601	12	5	76		0.00454076	-0.0584805	-0.00818323	0.0582654	-0.064617	-0.00703178	0.00745263	-0.0413656	193	5	81
-0.020381	-0.0284931	0.00460006	0.0363095	-0.0275473	-0.0197945	-0.0369892	0.0294903	12	5	76		0.00253998	-0.0556401	-0.00735224	0.0585475	-0.0650816	-0.0048282	0.00733952	-0.0419518	193	5	81
-0.00359109	-0.0502893	-0.00106248	0.0495331	-0.0330428	-0.0200246	-0.0445727	0.0236486	122	5	78		0.000261203	-0.0528029	-0.00673888	0.0575629	-0.0645708	-0.00263791	0.00704904	-0.0415057	193	5	81
0.000751126	-0.0598281	-0.00125188	0.0574664	-0.0362339	-0.0214038	-0.0495111	0.0224515	168	5	78		-0.00257463	-0.0495423	-0.00604286	0.0559581	-0.0634185	-0.000403806	0.00648047	-0.0403017	193	5	81
0.00139405	-0.0630201	-0.00266577	0.0593295	-0.0381602	-0.0222817	-0.0503172	0.0223305	122	5	78		-0.00557366	-0.0462111	-0.00527067	0.0541171	-0.0618356	0.00158207	0.0056712	-0.0386177	423	5	80
-0.000349157	-0.0602918	-0.00529755	0.0553202	-0.0383852	-0.0222588	-0.0473917	0.0230146	418	5	78		-0.00848164	-0.042972	-0.00440239	0.0523393	-0.0600139	0.00316979	0.00466057	-0.036696	423	5	80
-0.00207585	-0.0568978	-0.0078696	0.0507267	-0.0380557	-0.0221415	-0.044063	0.0236322	418	5	78		-0.0107719	-0.0405619	-0.00373862	0.051058	-0.0586772	0.00434338	0.00386825	-0.0352084	423	5	80
-0.00420648	-0.0562986	-0.011102	0.0484502	-0.0395328	-0.02352	-0.0424011	0.025281	418	5	79		-0.0124496	-0.0390291	-0.00328853	0.050355	-0.0579447	0.00514576	0.00331835	-0.0342588	423	5	79
-0.00287832	-0.0568281	-0.010011	0.0493526	-0.0380831	-0.0236493	-0.0425035	0.0241535	418	5	79		-0.0132736	-0.0386645	-0.00318753	0.0503434	-0.0580619	0.00556771	0.00318916	-0.034097	423	5	79
-0.0189337	-0.0263958	0.00427283	0.0336586	-0.0255467	-0.0183621	-0.0343014	0.0273695	330	5	75		-0.01563	-0.0364279	-0.00212688	0.0497577	-0.0566478	0.00594137	0.0018059	-0.0324465	187	5	79
-0.0178829	-0.0249309	0.0040357	0.0317907	-0.024129	-0.017343	-0.0323978	0.0258505	330	5	75		0.00486013	-0.0590775	-0.00783569	0.0596995	-0.0650604	-0.00817126	0.00703966	-0.0415765	193	5	81
-0.0199925	-0.027872	0.00451179	0.035541	-0.0269755	-0.019389	-0.0362197	0.0289001	330	5	76		0.00357016	-0.0571388	-0.00721511	0.0599085	-0.0653237	-0.00668753	0.00689371	-0.0420238	193	5	81
0.00259777	-0.0615015	-0.000504068	0.0591228	-0.0359082	-0.0211054	-0.050358	0.0212998	168	5	77		0.00125941	-0.0540441	-0.00636033	0.0591186	-0.0647227	-0.00457981	0.00638564	-0.0416011	193	5	80
0.0026783	-0.0656793	-0.000705399	0.0629072	-0.03833	-0.0225536	-0.0528685	0.0219086	168	5	77		-0.00180607	-0.0502488	-0.00540977	0.057296	-0.0631588	-0.00224717	0.00553161	-0.0401485	193	5	80
0.00194847	-0.0642993	-0.00160287	0.0610571	-0.0381418	-0.0224258	-0.0510855	0.0215808	418	5	77		-0.00544963	-0.0459488	-0.0043256	0.0548991	-0.0608982	7.01507e-05	0.00436134	-0.0378948	423	5	80
0.00126681	-0.0614048	-0.0024341	0.0578386	-0.0369937	-0.0218094	-0.048498	0.0211496	418	5	78		-0.00914989	-0.0416651	-0.00320806	0.0524374	-0.0584097	0.00214378	0.00306805	-0.0353556	423	5	79
-0.000478593	-0.0593982	-0.0047425	0.0546965	-0.0371403	-0.022373	-0.0458858	0.0217265	418	5	78		-0.012273	-0.038142	-0.00223246	0.0504691	-0.0562848	0.00371192	0.00190038	-0.0331328	423	5	79
-0.000516002	-0.0608023	-0.00626127	0.0550572	-0.0376244	-0.0238884	-0.0459983	0.022516	418	5	78		-0.0155833	-0.0345314	-0.000984405	0.0487843	-0.054012	0.00495793	0.000349116	-0.0307028	423	5	79
-0.0182345	-0.0254358	0.00412266	0.0324334	-0.0246084	-0.0176871	-0.0330521	0.0263674	330	5	75		-0.0170724	-0.0336137	-0.000767203	0.0484819	-0.0539297	0.00577852	8.52366e-05	-0.0302258	187	5	79
-0.0201262	-0.0281204	0.00454224	0.0358398	-0.0271936	-0.0195412	-0.0365163	0.0291192	330	5	75		-0.0188748	-0.0321826	-8.97658e-05	0.0482185	-0.0532222	0.00616577	-0.000803882	-0.0292104	187	5	78
-0.020567	-0.0287533	0.00464181	0.0366416	-0.0277995	-0.0199754	-0.037331	0.029764	330	5	75		0.00476519	-0.0600748	-0.00758805	0.0610017	-0.0646732	-0.00974092	0.00624961	-0.0406139	465	5	80
0.00347838	-0.0643289	-0.000317925	0.0616799	-0.036948	-0.0216795	-0.0517686	0.0208789	168	5	76		0.00460452	-0.059156	-0.00745767	0.060791	-0.0652575	-0.00867965	0.0065925	-0.0415647	465	5	80
0.00313605	-0.0652691	-0.000206375	0.0626694	-0.0375917	-0.022153	-0.0522232	0.0209272	168	5	77		0.00202376	-0.0554236	-0.00620224	0.0605947	-0.0650377	-0.00618535	0.00594145	-0.0416975	465	5	80
0.00274992	-0.0635319	-0.000520268	0.0608462	-0.0368518	-0.0217251	-0.0507044	0.0205591	418	5	77		-0.00119698	-0.0512334	-0.00497305	0.0588204	-0.0632895	-0.00384388	0.00481089	-0.0401727	193	5	79
0.00217228	-0.0627527	-0.00124788	0.0597092	-0.0367758	-0.0218999	-0.0496957	0.0206453	418	5	77		-0.00528487	-0.0461757	-0.00354738	0.0561065	-0.0604975	-0.00137588	0.00324921	-0.0375092	111	5	79
0.000750943	-0.0621986	-0.00297622	0.0582556	-0.0373266	-0.022852	-0.0481974	0.0211753	418	5	77		-0.00987363	-0.0406112	-0.00202115	0.0528889	-0.0571159	0.00111466	0.00147446	-0.0341836	111	5	79
0.00138979	-0.0635569	-0.00318894	0.0593009	-0.037308	-0.0236276	-0.0488803	0.0213379	418	5	77		-0.0136264	-0.0361713	-0.000866129	0.0502275	-0.0543621	0.00308592	0.000106627	-0.0314049	111	5	79
-0.0200245	-0.0282579	0.00460297	0.0359622	-0.0271762	-0.0195175	-0.0365803	0.0290648	330	5	74		-0.0159504	-0.0335904	-0.000202244	0.048717	-0.0528297	0.004296	-0.000686005	-0.0297722	111	5	78
-0.0195995	-0.0281155	0.00475067	0.0357588	-0.0267547	-0.0191961	-0.0363926	0.0287641	330	5	74		-0.0188198	-0.0302951	0.00109917	0.0473135	-0.050555	0.00508911	-0.00232794	-0.0274414	111	5	78
0.00310627	-0.0614619	-0.000286132	0.059089	-0.0355033	-0.0208388	-0.0501221	0.020732	168	5	76		-0.0205063	-0.0288302	0.00158249	0.0467294	-0.0498812	0.00581623	-0.00292984	-0.0265153	187	5	78
0.00312081	-0.0643328	-0.000212763	0.0617651	-0.0370463	-0.0218239	-0.0515068	0.0206575	168	5	76		-0.0224497	-0.0276489	0.00211773	0.0466605	-0.0496472	0.00645811	-0.00363016	-0.025778	187	5	78
0.00267676	-0.0632943	-9.52536e-05	0.0608587	-0.0365563	-0.0216299	-0.0503968	0.0200943	418	5	76		0.0046523	-0.0607375	-0.00781248	0.0601389	-0.0628439	-0.0107489	0.00564603	-0.0383834	465	5	79
0.00241603	-0.0641444	-6.43157e-05	0.0617132	-0.0371308	-0.0220645	-0.0508589	0.0202303	418	5	76		0.00397284	-0.0595599	-0.00725693	0.0612728	-0.063985	-0.00976552	0.00572092	-0.03971	465	5	79
0.00215181	-0.0651013	-0.000504616	0.0623778	-0.0377654	-0.0227574	-0.05124	0.0206161	418	5	76		0.00335817	-0.0583211	-0.00677412	0.0618182	-0.0648792	-0.00867819	0.00579028	-0.0408787	465	5	79
0.0021286	-0.0642182	-0.00157917	0.0608581	-0.0372406	-0.022946	-0.0501786	0.0208381	418	5	77		0.00198474	-0.0561227	-0.00602014	0.0616741	-0.0649709	-0.00715229	0.00547054	-0.0412811	465	5	79
-0.0190524	-0.0293393	0.005428	0.0370749	-0.0268024	-0.0191442	-0.0375921	0.0290318	330	5	74		-0.00077718	-0.0523995	-0.00479298	0.0603401	-0.0635809	-0.00513693	0.00437353	-0.0401538	465	5	79
-0.0165536	-0.0307803	0.00704784	0.0383978	-0.0252807	-0.0178471	-0.0386655	0.0281634	330	5	73		-0.00481142	-0.0472388	-0.00317984	0.0577904	-0.0608177	-0.00272629	0.00263722	-0.0376058	111	5	78
-0.0126993	-0.0300816	0.00795346	0.0368884	-0.0219896	-0.0152683	-0.0367911	0.0250656	330	5	73		-0.0106659	-0.039963	-0.000901282	0.05386	-0.0562486	0.000146222	-4.91803e-05	-0.0331969	111	5	78
0.00207632	-0.0588621	0.000421224	0.0572337	-0.034252	-0.0202059	-0.049329	0.0213094	168	5	74		-0.0154618	-0.0339581	0.000637304	0.0500648	-0.0524225	0.0026804	-0.00186049	-0.0294984	111	5	78
0.00293037	-0.0623823	-8.87691e-05	0.0600582	-0.0359995	-0.0211833	-0.050641	0.0207725	168	5	75		-0.0188268	-0.0299824	0.00161739	0.0475756	-0.0499492	0.00444155	-0.00302523	-0.0269919	111	5	78
0.002652	-0.0635011	-8.49434e-05	0.0610661	-0.0366851	-0.0217138	-0.0505394	0.0201415	168	5	75		-0.0223728	-0.026123	0.00300328	0.0458246	-0.0474868	0.00566981	-0.00476012	-0.0243561	111	5	77
0.00224942	-0.0636951	3.35233e-05	0.0613501	-0.036913	-0.0219459	-0.0504215	0.0199833	418	5	75		-0.0249869	-0.0237334	0.00399326	0.0450666	-0.0461986	0.00647872	-0.00601868	-0.0227419	187	5	77
0.00192206	-0.0658055	0.00011464	0.0634556	-0.0382485	-0.0228524	-0.0518133	0.0204472	418	5	75		-0.0277572	-0.0218055	0.00501804	0.0449903	-0.0454936	0.00713042	-0.00735815	-0.0214357	187	5	77
0.00165413	-0.0657042	-0.00022221	0.0631611	-0.0382431	-0.0231297	-0.0513959	0.0204492	418	5	75		-0.0300881	-0.0196824	0.00615447	0.0446431	-0.0442266	0.0074769	-0.0088305	-0.0198896	187	5	76
-0.00967828	-0.032975	0.0114145	0.040253	-0.0200558	-0.0136585	-0.0399852	0.0249748	330	5	72		0.00306987	-0.0595777	-0.00710992	0.0598845	-0.0598979	-0.0109359	0.00411775	-0.034956	465	5	79
-0.00782645	-0.0321786	0.0111647	0.0387856	-0.0185561	-0.0124628	-0.0382716	0.0230722	330	5	72		0.0029611	-0.0589516	-0.0068774	0.0612531	-0.062331	-0.00997936	0.00485829	-0.0377023	465	5	79
-0.00630664	-0.0294034	0.0096344	0.0349412	-0.0167372	-0.0111146	-0.0342609	0.0202438	330	5	72		0.00200793	-0.0573323	-0.00618941	0.0622934	-0.0637942	-0.00861	0.00495919	-0.0394594	465	5	79
0.00137993	-0.0547149	0.00113862	0.0537056	-0.0317989	-0.0188425	-0.0466778	0.0206202	168	5	74		0.00134667	-0.056059	-0.00575428	0.0622029	-0.0643153	-0.00757601	0.00491017	-0.0402733	465	5	79
0.00302765	-0.0617532	0.00017335	0.0595762	-0.035467	-0.0208086	-0.0506002	0.0209262	168	5	74		-0.000921806	-0.0530835	-0.00463152	0.0615193	-0.0633991	-0.00601235	0.00392785	-0.0395317	465	5	78
0.00318968	-0.0637119	-0.000229089	0.0611514	-0.0366567	-0.0215677	-0.0510949	0.0205257	283	5	74		-0.00441586	-0.0484765	-0.00304172	0.0594761	-0.061115	-0.00386677	0.00227148	-0.0375002	465	5	78
0.00285152	-0.0648985	-0.000126178	0.062377	-0.0374519	-0.0221342	-0.0517466	0.0206613	283	5	74		-0.00884545	-0.0427873	-0.00118129	0.0564782	-0.0577337	-0.00152388	0.000146136	-0.0343372	111	5	78
0.00237598	-0.0658685	2.00147e-05	0.0634314	-0.0381584	-0.0226747	-0.0521748	0.0206918	283	5	74		-0.0133155	-0.0371652	0.00067637	0.0534857	-0.0540685	0.000509333	-0.00207369	-0.0308063	111	5	77
0.00149425	-0.0641134	0.000126479	0.0618542	-0.0373662	-0.0224652	-0.0501927	0.019759	418	5	75		-0.0180025	-0.0311286	0.00236705	0.0497411	-0.0501367	0.00275259	-0.00409008	-0.0270965	111	5	77
-0.00811406	-0.0378952	0.0152238	0.0462083	-0.0200718	-0.0134529	-0.0458053	0.0269708	330	5	71		-0.0209277	-0.0274177	0.00310797	0.0470546	-0.0478304	0.00437857	-0.00495011	-0.0249053	111	5	77
-0.00751406	-0.0356377	0.0139753	0.043278	-0.0189878	-0.0126972	-0.042835	0.0251802	330	5	71		-0.0230475	-0.0250338	0.00371536	0.0456135	-0.046395	0.00539786	-0.00568554	-0.0234006	111	5	77
-0.0069398	-0.0332977	0.0124335	0.0401503	-0.0180242	-0.0120144	-0.0396265	0.0232763	330	5	72		-0.0260907	-0.0217737	0.00499359	0.0442831	-0.0442927	0.00629369	-0.00730104	-0.0211308	111	5	76
0.00190945	-0.0579551	0.00289817	0.0576094	-0.0326505	-0.0192612	-0.0512082	0.0231349	168	5	72		-0.0285123	-0.019726	0.00589385	0.0437661	-0.043309	0.0070171	-0.00845063	-0.0197753	111	5	76
0.00271538	-0.0584563	0.00132081	0.0570663	-0.0331783	-0.0194266	-0.0495805	0.0212922	283	5	73		-0.0304798	-0.0184765	0.00663905	0.0438864	-0.0429671	0.00746629	-0.00942282	-0.0189532	409	5	76
0.00353985	-0.062468	-6.35273e-05	0.0600333	-0.0357257	-0.0208812	-0.0509268	0.0208346	283	5	73		0.0014874	-0.0579743	-0.00603479	0.0601607	-0.0570872	-0.0107679	0.0024015	-0.0317975	465	5	78
0.00343094	-0.0653529	-0.000282593	0.0626844	-0.0375537	-0.0220616	-0.052489	0.0211136	283	5	73		0.000899951	-0.0569383	-0.00574407	0.0618498	-0.0599247	-0.00959337	0.00331511	-0.0349091	465	5	78
0.00305861	-0.0660215	-0.000174286	0.0634188	-0.0380555	-0.0224536	-0.0527459	0.0211026	283	5	74		0.000161748	-0.0557443	-0.00531101	0.0626656	-0.0617211	-0.00843309	0.00367383	-0.0369667	465	5	78
0.00288054	-0.0673117	-0.000110091	0.0647139	-0.0388668	-0.0229887	-0.0536173	0.0213863	283	5	74		-0.00124631	-0.0535597	-0.00448787	0.062498	-0.0624594	-0.00684744	0.00339059	-0.0380615	465	5	78
-0.00709423	-0.0380725	0.0160519	0.0464181	-0.0191149	-0.0127265	-0.0460047	0.0265277	322	5	71		-0.00473308	-0.0489211	-0.00268055	0.0608898	-0.0605446	-0.00461312	0.00160974	-0.036415	465	5	77
-0.00660382	-0.0355295	0.0147923	0.0432337	-0.0179275	-0.0119254	-0.0428136	0.0246831	322	5	71		-0.0084762	-0.0438634	-0.00095505	0.0582106	-0.0578301	-0.00241432	-0.000276485	-0.0340244	111	5	77
-0.00601358	-0.0330974	0.0131633	0.0399706	-0.016941	-0.0112242	-0.0394475	0.0226775	322	5	71		-0.0123862	-0.0386875	0.000699761	0.0552385	-0.0546743	-0.00037228	-0.00218731	-0.0311314	111	5	77
0.000180945	-0.051518	0.00553658	0.0529026	-0.0283606	-0.0169558	-0.0478484	0.0225155	283	5	71		-0.0168685	-0.0328397	0.00254803	0.0518614	-0.0508241	0.0016992	-0.00439232	-0.0275172	111	5	76
0.00178474	-0.0567819	0.00305594	0.0564725	-0.031841	-0.0187833	-0.0497961	0.0221428	283	5	72		-0.0199044	-0.0288605	0.00360907	0.0492607	-0.0482687	0.00313541	-0.00565592	-0.0251575	111	5	76
0.0027549	-0.060764	0.00162984	0.0594296	-0.0343742	-0.0201243	-0.0516165	0.0221251	283	5	72		-0.028683	-0.0187519	0.0063198	0.0431418	-0.0421049	0.006834	-0.00898532	-0.0189073	111	5	76
0.00380559	-0.0633442	2.54573e-05	0.0609122	-0.0361068	-0.021038	-0.0520402	0.021465	283	5	73		-0.0307087	-0.0171019	0.00712512	0.0428456	-0.0413436	0.00736577	-0.0100133	-0.0178082	409	5	75
0.00383722	-0.0666154	-0.000363675	0.0638277	-0.0381744	-0.0223432	-0.0537667	0.0217368	283	5	73		-0.0323472	-0.0166266	0.00761085	0.0434807	-0.0417788	0.00776459	-0.0106584	-0.0175979	409	5	75
0.00315148	-0.0664228	-0.00018539	0.0637952	-0.0382628	-0.0225496	-0.0531547	0.0213001	283	5	73		-0.000498913	-0.0556754	-0.00413216	0.0610741	-0.0529198	-0.0104233	-0.000471835	-0.0272057	166	5	78
-0.00745682	-0.0401073	0.0170087	0.0489353	-0.0200738	-0.0133674	-0.0485141	0.0279637	322	5	70		-0.000775794	-0.0552664	-0.00421823	0.0616297	-0.054381	-0.00997683	0.000247307	-0.0287892	166	5	78
-0.00706724	-0.0380581	0.0160885	0.0464108	-0.01907	-0.0126956	-0.0460011	0.0265118	322	5	70		-0.00115791	-0.0546717	-0.00428608	0.062533	-0.0567986	-0.00920845	0.00129904	-0.0314125	465	5	77
-0.00670826	-0.0371953	0.0153853	0.0451546	-0.0186947	-0.0124067	-0.0446672	0.0256452	322	5	70		-0.00189108	-0.0536568	-0.00401997	0.0631914	-0.0586417	-0.0082299	0.00182422	-0.0334492	465	5	77
-0.00636469	-0.0397611	0.01517	0.0474818	-0.0201645	-0.0132283	-0.0466242	0.0263672	322	5	70		-0.0031579	-0.0518877	-0.00329011	0.0632675	-0.0594761	-0.00696321	0.00159862	-0.0345011	465	5	77
-0.00632025	-0.0409924	0.0152561	0.0487157	-0.0208435	-0.0136281	-0.0477306	0.0268697	322	5	70		-0.00553825	-0.0485362	-0.00187711	0.0621968	-0.0586786	-0.00516549	0.000357713	-0.0340024	96	5	77
-0.00255964	-0.0488835	0.00985509	0.0530056	-0.0261747	-0.0160857	-0.0495717	0.0251753	322	5	71		-0.00960789	-0.0428573	0.000341916	0.0595047	-0.055767	-0.00266438	-0.00202243	-0.0314953	96	5	76
0.00185671	-0.0589587	0.00374004	0.0589242	-0.0328078	-0.0193137	-0.0523983	0.0235481	283	5	71		-0.0119075	-0.039585	0.000977271	0.0567728	-0.0545989	-0.00104376	-0.00262174	-0.030754	111	5	77
0.00232821	-0.0607726	0.00260442	0.0599957	-0.0341444	-0.0200637	-0.0524996	0.0229116	283	5	71		-0.0149001	-0.0355503	0.00224588	0.0543551	-0.0520979	0.000481752	-0.00409599	-0.028491	111	5	76
0.00336633	-0.0651156	0.000374996	0.0628456	-0.0371875	-0.0217768	-0.0533949	0.0219809	283	5	72		-0.0320571	-0.0156901	0.007861	0.0424502	-0.0404164	0.0076569	-0.0109061	-0.0167719	409	5	74
0.00324118	-0.0655748	-0.0001853	0.0629752	-0.0377273	-0.0221807	-0.052671	0.0211813	283	5	72		-0.0329306	-0.0156695	0.00812236	0.0430569	-0.040946	0.00786248	-0.011236	-0.0168489	409	5	74
0.00245164	-0.0620496	-3.47421e-05	0.0597184	-0.0358901	-0.0212335	-0.0494115	0.0196861	283	5	72		-0.00325696	-0.0520223	-0.00110027	0.0635904	-0.0484939	-0.00933959	-0.00425654	-0.0224022	166	5	77
-0.00744938	-0.0401089	0.0170171	0.0489381	-0.0200657	-0.0133615	-0.048517	0.0279611	322	5	69		-0.00218097	-0.0534953	-0.00259123	0.0625341	-0.0510835	-0.00968556	-0.00215569	-0.0251972	166	5	77
-0.00733644	-0.0395261	0.0167622	0.0482223	-0.0197754	-0.0131672	-0.0478054	0.0275487	322	5	69		-0.00307432	-0.0522944	-0.00255172	0.0633572	-0.0532811	-0.00879051	-0.00108445	-0.0275879	166	5	77
-0.00710019	-0.0395305	0.0163813	0.047993	-0.0198344	-0.0131609	-0.0474758	0.0272415	322	5	69		-0.00387782	-0.0512883	-0.00235515	0.0638543	-0.0548896	-0.00798711	-0.000519206	-0.029324	96	5	77
-0.00706887	-0.0410352	0.0165203	0.0495222	-0.0206605	-0.0136512	-0.0488582	0.0278846	322	5	70		-0.00495795	-0.049801	-0.00172645	0.0639999	-0.0557925	-0.00695533	-0.000623035	-0.0303899	96	5	76
-0.00597879	-0.0433406	0.0149924	0.0507968	-0.0221989	-0.0143561	-0.0494259	0.0274164	322	5	70		-0.00664127	-0.0473259	-0.000553736	0.063386	-0.0555725	-0.00553966	-0.00155203	-0.0304263	96	5	76
-0.00109493	-0.0518516	0.00783065	0.0545808	-0.0281365	-0.0170207	-0.0500628	0.0243819	322	5	70		-0.00908774	-0.0436602	0.0010498	0.0617947	-0.0541433	-0.00373895	-0.00314112	-0.0293671	96	5	76
0.000611279	-0.0568386	0.00526419	0.0577773	-0.0314147	-0.0187212	-0.0514785	0.0236173	283	5	70		-0.0112962	-0.0403927	0.00227728	0.0599501	-0.0525921	-0.00224899	-0.00443885	-0.0281503	96	5	76
0.00163158	-0.0591165	0.00369847	0.0590125	-0.0329802	-0.0194768	-0.051889	0.023035	283	5	70		-0.031676	-0.0151745	0.0080578	0.0418031	-0.0395042	0.00755498	-0.011059	-0.0162366	409	5	74
0.00296189	-0.063339	0.00133052	0.0616028	-0.0358647	-0.0209833	-0.0526028	0.0219169	283	5	71		-0.0324698	-0.0150335	0.00844916	0.0422726	-0.0398752	0.00777732	-0.0114613	-0.0162135	409	5	73
0.00296679	-0.0646534	0.000332364	0.0622562	-0.0370113	-0.0216922	-0.051793	0.0206495	283	5	71		-0.0331049	-0.015014	0.00892183	0.0428342	-0.0402732	0.00794198	-0.0118916	-0.0162154	409	5	73
-0.00762131	-0.0410333	0.0174097	0.0500662	-0.0205281	-0.0136694	-0.0496355	0.0286058	322	5	69		-0.00418195	-0.0507252	-0.000132589	0.0645252	-0.0474505	-0.00888065	-0.00528226	-0.0212889	166	5	76
-0.00792351	-0.0426604	0.0181	0.0520515	-0.0213422	-0.0142115	-0.0516037	0.0297401	322	5	69		-0.00439507	-0.0504479	-0.000328531	0.0644683	-0.0482443	-0.00869633	-0.00468887	-0.0221643	166	5	76
-0.00771902	-0.0415602	0.017633	0.050709	-0.0207918	-0.013845	-0.0502727	0.028973	322	5	69		-0.00480107	-0.0499111	-0.000592238	0.0644601	-0.0497073	-0.00831505	-0.00370654	-0.0237701	166	5	76
-0.00756951	-0.0414024	0.0173725	0.0503976	-0.0207414	-0.0137883	-0.0499123	0.0287058	322	5	69		-0.00553096	-0.0489383	-0.000449411	0.0646534	-0.050904	-0.00772915	-0.00316099	-0.0250821	96	5	76
-0.0074464	-0.0414297	0.0172722	0.050314	-0.0207299	-0.0137176	-0.0497189	0.0284826	322	5	69		-0.00645948	-0.0476164	0.00012364	0.0648025	-0.0516412	-0.00693415	-0.00321782	-0.0259439	96	5	76
-0.0046114	-0.0434254	0.0129346	0.0495487	-0.0224921	-0.0142337	-0.0475186	0.0255686	322	5	69		-0.00764186	-0.0457391	0.00114518	0.0645753	-0.0517037	-0.00585158	-0.00393514	-0.0262185	96	5	75
-0.00183936	-0.0497711	0.00919058	0.0532088	-0.0265762	-0.0161184	-0.0488595	0.0240679	372	5	69		-0.00933313	-0.0428646	0.00264153	0.0635619	-0.0508595	-0.00433074	-0.00531816	-0.0257594	96	5	75
0.000186644	-0.0567999	0.00669487	0.0583087	-0.0308692	-0.0182836	-0.0518869	0.0238423	283	5	70		-0.0119643	-0.038503	0.00452821	0.0612391	-0.0489252	-0.00223689	-0.00723936	-0.0244141	96	5	75
0.00297129	-0.0623028	0.00190832	0.0606147	-0.0348401	-0.0201737	-0.0511298	0.0207458	283	5	70		-0.0320532	-0.0145548	0.00946129	0.0420143	-0.0391027	0.00779011	-0.0121499	-0.0156009	409	5	72
-0.00783988	-0.0422101	0.0179089	0.051502	-0.0211168	-0.0140614	-0.051059	0.0294262	322	5	68		-0.032789	-0.0146659	0.00982604	0.0426807	-0.0397015	0.00794413	-0.0124864	-0.0157249	409	5	72
-0.00796555	-0.0428868	0.018196	0.0523277	-0.0214554	-0.0142869	-0.0518775	0.0298979	322	5	68		-0.00540828	-0.0489868	0.00117046	0.0655783	-0.0457989	-0.00832331	-0.00673648	-0.0195463	29	5	76
-0.00782129	-0.0424572	0.0179913	0.0517603	-0.0212094	-0.0140962	-0.0512652	0.0294914	322	5	68		-0.00612584	-0.0479379	0.00121555	0.065494	-0.0465064	-0.0079285	-0.00614689	-0.0203813	29	5	75
-0.0077798	-0.0426856	0.0180371	0.0519612	-0.0212936	-0.0140964	-0.051371	0.0294612	322	5	68		-0.0068198	-0.0468487	0.00147262	0.0655387	-0.0471396	-0.00747921	-0.00581206	-0.0211406	96	5	75
-0.00724352	-0.0424279	0.0174797	0.0512284	-0.0210898	-0.0137797	-0.0503113	0.0285082	322	5	68		-0.00760844	-0.0455685	0.00207508	0.0656884	-0.0475501	-0.00688427	-0.00592195	-0.0216723	96	5	75
-0.00489335	-0.0445347	0.0145034	0.0511957	-0.0224784	-0.0140481	-0.0488609	0.0261181	372	5	69		-0.00844795	-0.0439866	0.00308856	0.0657158	-0.0475681	-0.00605644	-0.00660539	-0.0218902	96	5	75
-0.00322434	-0.0476395	0.012619	0.0527918	-0.0242993	-0.0147318	-0.049039	0.0248403	372	5	69		-0.00950855	-0.0417904	0.00447045	0.0652264	-0.047101	-0.00485301	-0.00779177	-0.0217927	96	5	75
-0.000717698	-0.0543538	0.010613	0.0574449	-0.0278828	-0.0160779	-0.0513895	0.023922	372	5	69		-0.0108474	-0.0390429	0.00594539	0.0639978	-0.0461573	-0.00338731	-0.0091838	-0.0213625	96	5	74
-0.00738483	-0.0397601	0.0168695	0.0485127	-0.0198912	-0.0132453	-0.0480954	0.0277182	322	5	67		-0.0121082	-0.0367317	0.0069268	0.0625883	-0.0452532	-0.00221528	-0.0101457	-0.0208643	96	5	74
-0.00776299	-0.0417961	0.0177333	0.0509969	-0.0209098	-0.0139235	-0.0505582	0.0291376	322	5	67		-0.0303849	-0.0140134	0.0107343	0.0411869	-0.0374664	0.00756803	-0.0128703	-0.0146567	123	5	72
-0.00818195	-0.0442722	0.0187737	0.0539915	-0.0221265	-0.0147157	-0.0534941	0.0307945	322	5	67		-0.0310772	-0.013966	0.0112509	0.0416422	-0.0379435	0.00777289	-0.0132676	-0.0147047	409	5	71
-0.0076828	-0.0423115	0.0178975	0.0515103	-0.0210788	-0.0139623	-0.0509302	0.0292037	322	5	67		-0.00662731	-0.0472694	0.00250815	0.066486	-0.0438789	-0.00784039	-0.00831474	-0.0175114	29	5	75
-0.00743382	-0.0431689	0.0183134	0.0522889	-0.0212047	-0.0137868	-0.051271	0.0289895	372	5	67		-0.00711494	-0.0464284	0.00271109	0.0663953	-0.0439259	-0.00760934	-0.00818273	-0.0176535	29	5	75
-0.00641603	-0.0438425	0.0176302	0.0521798	-0.021318	-0.0134603	-0.0504032	0.0276807	372	5	68		-0.00777088	-0.0452213	0.00314227	0.0663602	-0.0439622	-0.00726986	-0.00815306	-0.0178208	29	5	75
-0.00335171	-0.0466009	0.0164941	0.0528537	-0.0215912	-0.0123238	-0.0485229	0.0239	372	5	68		-0.00842425	-0.0438741	0.00386583	0.0664901	-0.0439361	-0.00681735	-0.00842778	-0.0179503	96	5	74
0.000632402	-0.0530969	0.0139647	0.0562694	-0.0243927	-0.0125223	-0.0484893	0.0204748	372	5	68		-0.00901315	-0.0423827	0.00494387	0.0666907	-0.0437597	-0.00617717	-0.0091458	-0.0179996	96	5	74
-0.00666396	-0.0358789	0.0152228	0.0437771	-0.0179495	-0.0119524	-0.0434005	0.0250125	322	5	67		-0.0095655	-0.0406593	0.00631464	0.0666908	-0.0433772	-0.00527686	-0.0102711	-0.0179725	96	5	74
-0.00686854	-0.0370282	0.0157165	0.0451714	-0.0185129	-0.0123168	-0.0447664	0.0257851	322	5	66		-0.0103188	-0.0384017	0.00785342	0.0659794	-0.0427336	-0.00399303	-0.0116461	-0.0178785	96	5	74
-0.00737928	-0.0408959	0.017303	0.049755	-0.0203375	-0.0134411	-0.0491442	0.0281302	322	5	66		-0.0116425	-0.0352244	0.00945478	0.064077	-0.0417124	-0.00222506	-0.013115	-0.0176165	96	5	73
-0.00683354	-0.0407112	0.0170243	0.0491938	-0.0200086	-0.0130271	-0.0482136	0.0271728	372	5	67		-0.0279758	-0.0136807	0.012728	0.0408455	-0.0355499	0.00722231	-0.0141381	-0.0135092	123	5	71
-0.00646865	-0.0423906	0.0177576	0.0508019	-0.0203805	-0.012886	-0.0491494	0.0270734	372	5	67		-0.0283546	-0.0133937	0.0130553	0.0406552	-0.0355861	0.00737423	-0.0143108	-0.0134074	123	5	71
-0.00353461	-0.045404	0.0171746	0.0519561	-0.0205588	-0.0116391	-0.0477366	0.0234958	372	5	67		-0.0289036	-0.0131874	0.013433	0.0406951	-0.0358117	0.00755386	-0.0145508	-0.013371	123	5	71
2.13566e-05	-0.0515236	0.0179352	0.0562558	-0.0214666	-0.0103547	-0.0484621	0.0200579	372	5	67		-0.00776467	-0.0456763	0.00372047	0.0671611	-0.0420125	-0.00745194	-0.00974518	-0.0155286	29	5	75
-0.00705095	-0.0380417	0.0161467	0.0464036	-0.0190154	-0.0126473	-0.0459812	0.0264786	95	5	65		-0.00850598	-0.0440911	0.00438222	0.0670372	-0.0415854	-0.0071064	-0.0099411	-0.015294	29	5	74
-0.00649148	-0.0413098	0.0172331	0.0496235	-0.0200211	-0.0127961	-0.0482227	0.0267561	95	5	66		-0.00903405	-0.0426059	0.005282	0.0671469	-0.0411123	-0.00673304	-0.0104373	-0.0150401	29	5	74
-0.00550252	-0.0447648	0.018178	0.0527625	-0.0209232	-0.0127122	-0.0500595	0.0264222	372	5	66		-0.0094011	-0.0411343	0.00646943	0.0674715	-0.0406376	-0.00624917	-0.0112716	-0.0148308	96	5	73
-0.00460384	-0.0459483	0.0182572	0.0534207	-0.0209922	-0.0122645	-0.0498182	0.0253482	372	5	66		-0.00962067	-0.0395934	0.00791657	0.067758	-0.040139	-0.00554905	-0.0124359	-0.014711	96	5	73
0.000228475	-0.0526657	0.0185723	0.0574751	-0.0216123	-0.0102559	-0.0492739	0.0200119	372	5	66		-0.00974735	-0.0378855	0.00950034	0.0676585	-0.039636	-0.00456616	-0.0137966	-0.0147608	96	5	73
0.00314824	-0.055057	0.0179651	0.0581139	-0.0214525	-0.00893134	-0.0475533	0.0163801	372	5	67		-0.0100701	-0.0359167	0.0109426	0.0668223	-0.0391143	-0.00334977	-0.0150501	-0.0148999	96	5	73
-0.00725775	-0.0392628	0.016655	0.0478806	-0.0196183	-0.0130425	-0.0474325	0.0272997	95	5	65		-0.0105612	-0.0342553	0.0118506	0.0656847	-0.038655	-0.00236089	-0.0158255	-0.0149432	96	5	73
-0.00634164	-0.0405684	0.017169	0.0486968	-0.0194889	-0.0122988	-0.0471159	0.0260007	95	5	65		-0.0257645	-0.013038	0.0158126	0.040623	-0.0335921	0.00707025	-0.0161184	-0.0120852	123	5	70
-0.00455775	-0.0443236	0.0177495	0.0516443	-0.0202365	-0.0118636	-0.0482361	0.0246042	95	5	65		-0.0261837	-0.0123295	0.0166672	0.0399823	-0.0333066	0.00732271	-0.0165512	-0.0116878	123	5	70
-0.00342774	-0.0471406	0.0186032	0.0539812	-0.0206956	-0.0113759	-0.0491319	0.0236329	372	5	66		-0.0267109	-0.0120984	0.0168667	0.0398721	-0.0334602	0.00747009	-0.0166541	-0.0116465	428	5	70
-0.000140056	-0.0518846	0.0191581	0.0569647	-0.0210266	-0.00984399	-0.0488353	0.0199271	372	5	66		-0.00876855	-0.0443128	0.00472492	0.0676169	-0.0403976	-0.00714958	-0.0109084	-0.0137977	29	5	74
-0.00672461	-0.0362931	0.0153918	0.0442718	-0.0181493	-0.0120793	-0.0438791	0.025275	95	5	64		-0.00917443	-0.043356	0.00521078	0.0675727	-0.0399438	-0.00697186	-0.0111816	-0.0134559	29	5	74
-0.00410322	-0.0454564	0.0179601	0.0525796	-0.0204911	-0.0117713	-0.0486626	0.0242852	95	5	64		-0.00964395	-0.041747	0.00626992	0.0676817	-0.0390641	-0.0066376	-0.0119091	-0.0128328	29	5	73
-0.0015471	-0.0497795	0.0188939	0.0556157	-0.0208335	-0.0104825	-0.0489062	0.0214671	95	5	65		-0.00980614	-0.0402474	0.00752961	0.0679972	-0.0383615	-0.00625096	-0.0128116	-0.012473	29	5	73
-0.000727401	-0.0510716	0.019074	0.0564877	-0.0209607	-0.0101298	-0.0489516	0.0205943	372	5	65		-0.00972008	-0.0388068	0.00905453	0.0684579	-0.0377034	-0.00571695	-0.0140276	-0.0122479	96	5	73
-0.0338991	-0.0254593	-0.0309526	0.00436817	-0.0512109	-0.000244162	-0.0195381	0.0288128	133	5	91		-0.00938322	-0.0374501	0.0106928	0.0687855	-0.0371784	-0.00499347	-0.0154014	-0.0122856	96	5	72
-0.0349317	-0.0262349	-0.0318954	0.00450122	-0.0527709	-0.000251599	-0.0201333	0.0296905	133	5	91		-0.00904975	-0.0358731	0.0123805	0.0685247	-0.0367149	-0.00396631	-0.0168251	-0.0125517	239	5	72
-0.034191	-0.0256775	-0.0312198	0.00440344	-0.0516489	-0.000244449	-0.0197056	0.0290589	133	5	91		-0.00925402	-0.0336286	0.0139247	0.0669516	-0.0363304	-0.00247592	-0.0180174	-0.0130505	239	5	72
-0.0295131	-0.0221653	-0.0269478	0.00380299	-0.0445851	-0.000212571	-0.0170102	0.0250849	34	5	89		-0.0228544	-0.0121573	0.0199589	0.0403051	-0.0309932	0.00688088	-0.0187716	-0.0101808	123	5	70
-0.0321402	-0.0241383	-0.0293465	0.00414151	-0.0485537	-0.000231493	-0.0185243	0.0273178	133	5	90		-0.022865	-0.0113832	0.0209676	0.0394858	-0.0303626	0.00705873	-0.0192807	-0.00961833	123	5	70
-0.0322979	-0.0242567	-0.0294905	0.00416183	-0.0487919	-0.000232628	-0.0186152	0.0274518	133	5	90		-0.0227945	-0.0104128	0.0225308	0.0385969	-0.0295011	0.0072705	-0.0201372	-0.00881028	428	5	69
-0.0335568	-0.0252022	-0.0306399	0.00432405	-0.0506937	-0.000241696	-0.0193408	0.0285218	133	5	91		-0.00951126	-0.0433378	0.00540102	0.0678746	-0.0393013	-0.00693339	-0.0116572	-0.0126133	29	5	73
-0.0345917	-0.0259782	-0.0315858	0.00445463	-0.0522537	-0.000246989	-0.0199365	0.0293992	133	5	91		-0.0106006	-0.0410888	0.00696311	0.0682162	-0.0373499	-0.00645144	-0.0130684	-0.0107806	486	5	73
-0.0351522	-0.0262198	-0.0322119	0.00414106	-0.0525987	4.79727e-05	-0.020138	0.0295505	133	5	91		-0.0104138	-0.0396054	0.00820185	0.0683809	-0.0367472	-0.00617316	-0.0138596	-0.0106746	486	5	72
-0.0354525	-0.0258019	-0.0328912	0.00281524	-0.0512633	0.00107203	-0.0198101	0.0286367	133	5	92		-0.0100718	-0.0382658	0.00970878	0.0688521	-0.0360154	-0.00577467	-0.0150402	-0.010436	486	5	72
-0.0366535	-0.025602	-0.0345215	0.000891074	-0.0503441	0.00250551	-0.0194077	0.0278159	190	5	92		-0.00941544	-0.0370443	0.0114215	0.0693883	-0.0353924	-0.00522812	-0.0164493	-0.0104199	239	5	72
-0.0267681	-0.0201037	-0.0244414	0.00344928	-0.0404383	-0.0001928	-0.0154281	0.0227518	34	5	89		-0.00855224	-0.0358347	0.013238	0.0696019	-0.0349057	-0.00445848	-0.0179494	-0.0106829	239	5	71
-0.0286314	-0.0215031	-0.0261427	0.00368937	-0.043253	-0.00020622	-0.016502	0.0243354	34	5	89		-0.00779246	-0.0343905	0.015045	0.0690668	-0.0344821	-0.00343433	-0.0193676	-0.0111193	239	5	71
-0.0300361	-0.0225581	-0.0274253	0.00387039	-0.0453751	-0.000216338	-0.0173116	0.0255294	133	5	89		-0.0074513	-0.0325427	0.0167502	0.067581	-0.0339846	-0.00221771	-0.0205682	-0.0114913	239	5	71
-0.0306971	-0.0230545	-0.0280289	0.00395557	-0.0463737	-0.000221099	-0.0176926	0.0260913	133	5	90		-0.00758833	-0.0309361	0.0178753	0.0659103	-0.0335915	-0.00126618	-0.0212314	-0.0116685	239	5	71
-0.0340209	-0.0255508	-0.0310637	0.00438386	-0.0513949	-0.000245039	-0.0196083	0.0289163	133	5	91		-0.0192273	-0.0111448	0.0251048	0.0400436	-0.0278301	0.00663224	-0.0220841	-0.00785137	123	5	69
-0.0348018	-0.0261365	-0.0317773	0.00448285	-0.0525725	-0.000249394	-0.0200579	0.0295787	133	5	91		-0.0186354	-0.00931066	0.0278968	0.0381035	-0.0259176	0.00694646	-0.0235589	-0.00628816	495	5	69
-0.0347513	-0.0258659	-0.0319008	0.00396576	-0.0517985	0.000101046	-0.0197789	0.0290752	133	5	91		-0.0176997	-0.00805304	0.0305119	0.0369756	-0.0242417	0.00708439	-0.0250655	-0.00492889	428	5	68
-0.0350616	-0.0246877	-0.0330772	0.00114884	-0.0483173	0.00188686	-0.0181345	0.0266677	482	5	91		-0.0113974	-0.0396217	0.00814804	0.0686449	-0.0357657	-0.00607112	-0.0142727	-0.00920894	486	5	72
-0.03528	-0.0240237	-0.0345153	-0.00112466	-0.0447922	0.00260911	-0.0155649	0.0241944	482	5	91		-0.0111858	-0.0390532	0.00867382	0.0687017	-0.0355494	-0.00597965	-0.0146045	-0.00924183	486	5	72
-0.0241898	-0.0181673	-0.0220871	0.00311704	-0.0365432	-0.000174229	-0.013942	0.0205603	34	5	88		-0.010779	-0.0378897	0.00998569	0.069079	-0.0348466	-0.00570371	-0.0156264	-0.00900666	486	5	72
-0.0265138	-0.0199127	-0.0242091	0.0034165	-0.040054	-0.000190968	-0.0152815	0.0225356	34	5	88		-0.00999375	-0.036721	0.0116662	0.0696373	-0.0341358	-0.0053041	-0.0169804	-0.00891515	486	5	71
-0.0320802	-0.0240932	-0.0292917	0.00413378	-0.0484631	-0.00023106	-0.0184897	0.0272668	34	5	89		-0.00877376	-0.0357321	0.0135178	0.0700911	-0.0336448	-0.00475827	-0.0184637	-0.00919814	239	5	71
-0.0349333	-0.026238	-0.0320044	0.00436339	-0.0525495	-0.000149838	-0.0201283	0.0295631	482	5	90		-0.00747782	-0.0346441	0.0154884	0.0700316	-0.0332223	-0.00398468	-0.0199837	-0.00965747	239	5	71
-0.0341369	-0.0254998	-0.0314597	0.00389327	-0.0507526	-3.22527e-06	-0.0192843	0.0284789	482	5	90		-0.00638862	-0.0331502	0.0175782	0.0690325	-0.0327705	-0.0029217	-0.0214432	-0.0101807	239	5	70
-0.0331543	-0.0248242	-0.0317776	0.0026406	-0.0467603	-0.000138313	-0.0167342	0.0259571	482	5	90		-0.00606792	-0.0307247	0.0198279	0.0664741	-0.0321171	-0.00145727	-0.0227436	-0.0105207	239	5	70
-0.0352072	-0.0265054	-0.0372783	-0.00137419	-0.0424013	0.00228905	-0.0163473	0.0232392	482	5	90		-0.00555058	-0.0286245	0.0223975	0.0643368	-0.0307413	-0.000562032	-0.0242229	-0.00983389	239	5	70
-0.0262502	-0.0197147	-0.0239685	0.00338254	-0.0396558	-0.000189069	-0.0151296	0.0223116	34	5	87		-0.0131627	-0.0112984	0.0319964	0.0419501	-0.024055	0.00583328	-0.0269109	-0.00511392	495	5	68
-0.0245353	-0.0184268	-0.0224026	0.00316156	-0.0370651	-0.000176718	-0.0141412	0.0208539	34	5	87		-0.0142133	-0.0104019	0.0317083	0.0405696	-0.0239969	0.00615851	-0.0264817	-0.00501834	495	5	68
-0.0354737	-0.0270638	-0.032648	0.00478158	-0.0536614	-0.000422582	-0.0207396	0.0302815	482	5	90		-0.0146795	-0.00849448	0.0331965	0.0381585	-0.0227104	0.00661728	-0.0270277	-0.0039471	495	5	68
-0.031963	-0.0258926	-0.030094	0.00559296	-0.0490967	-0.0019169	-0.0186589	0.0278913	482	5	90		-0.0141456	-0.00688777	0.0356586	0.0364609	-0.021026	0.0068896	-0.0283302	-0.00257165	495	5	68
-0.0302927	-0.0290644	-0.0320324	0.00710547	-0.0456722	-0.00460892	-0.0181115	0.0265457	482	5	90		-0.0116594	-0.0377025	0.00996746	0.0692074	-0.034075	-0.00556414	-0.0158837	-0.00788976	486	5	71
-0.0321886	-0.0286022	-0.0372581	0.000157271	-0.038459	0.00119143	-0.0184886	0.0220608	482	5	90		-0.0112726	-0.0363819	0.0116034	0.0697376	-0.0330037	-0.00516611	-0.0172613	-0.00730113	486	5	71
-0.0327467	-0.0262588	-0.0384256	-0.00438734	-0.0339251	0.00510818	-0.0176114	0.0189664	482	5	90		-0.00983603	-0.035467	0.0134125	0.0702102	-0.0325912	-0.00480245	-0.0186285	-0.00770549	239	5	70
-0.0251838	-0.0189139	-0.0229948	0.00324513	-0.0380448	-0.000181389	-0.014515	0.0214052	34	5	86		-0.00812557	-0.0345502	0.0155035	0.0703583	-0.0321763	-0.00422633	-0.0201801	-0.00823642	239	5	70
-0.0257796	-0.0193613	-0.0235388	0.0033219	-0.0389449	-0.00018568	-0.0148584	0.0219116	34	5	87		-0.00645266	-0.0334003	0.0177935	0.0697815	-0.0317397	-0.00342256	-0.0217567	-0.008815	239	5	70
-0.0269429	-0.020235	-0.0246009	0.0034718	-0.0407022	-0.000194058	-0.0155288	0.0229003	83	5	87		-0.00523473	-0.0315906	0.0203806	0.0680983	-0.0310215	-0.00230662	-0.0233589	-0.0091269	239	5	69
-0.0325164	-0.0257793	-0.0301297	0.00545127	-0.050166	-0.00139039	-0.0193381	0.0284779	482	5	89		-0.00471665	-0.029098	0.0231202	0.0653164	-0.029972	-0.00103118	-0.0248433	-0.00898932	239	5	69
-0.0294161	-0.0282538	-0.0289941	0.00955128	-0.0488541	-0.00605727	-0.0185059	0.0284814	482	5	89		-0.00517813	-0.0262498	0.0253068	0.0617888	-0.0290735	0.00031191	-0.0257886	-0.00877149	239	5	69
-0.0258591	-0.0320024	-0.0288405	0.0139325	-0.0462685	-0.011206	-0.0181398	0.0280556	482	5	89		-0.00562731	-0.0237347	0.0273978	0.0587315	-0.0279489	0.00131864	-0.0267013	-0.00812071	239	5	69
-0.0256742	-0.0319318	-0.0311939	0.010432	-0.0408369	-0.00797118	-0.0192761	0.0251213	482	5	89		-0.00766638	-0.012896	0.0369632	0.0455774	-0.0216179	0.00472647	-0.0307685	-0.0032946	495	5	68
-0.0258815	-0.0329978	-0.0343596	0.0078414	-0.037679	-0.00684591	-0.0194427	0.0238886	482	5	89		-0.010534	-0.010923	0.0355819	0.0423203	-0.0220182	0.00557627	-0.0293086	-0.00355989	495	5	68
-0.0200735	-0.0370317	-0.033816	0.0124586	-0.0348676	-0.0138158	-0.0193415	0.0251143	482	5	89		-0.0108102	-0.00765097	0.0387039	0.038311	-0.0195334	0.00632407	-0.0306428	-0.001554	495	5	67
-0.0234971	-0.0176471	-0.0214547	0.00302778	-0.0354967	-0.00016924	-0.0135428	0.0199715	34	5	86		-0.0112727	-0.00625482	0.0396327	0.0364981	-0.0186676	0.00666844	-0.0309284	-0.000827398	495	5	67
-0.0245163	-0.0184125	-0.0223853	0.00315912	-0.0370365	-0.000176581	-0.0141303	0.0208378	34	5	86		-0.00971862	-0.00443146	0.0435835	0.0348693	-0.0161639	0.00687008	-0.0332115	0.00117241	495	5	67
-0.0259576	-0.019495	-0.0237013	0.00334483	-0.0392137	-0.000186962	-0.0149609	0.0220628	83	5	86		-0.0117985	-0.0357457	0.0121783	0.069969	-0.0320816	-0.00486156	-0.0179068	-0.00631621	486	5	70
-0.0317909	-0.0270816	-0.0300636	0.00705055	-0.0504959	-0.00287937	-0.0198549	0.0290235	482	5	88		-0.0114265	-0.0350982	0.0131553	0.070216	-0.0315213	-0.00458961	-0.0187122	-0.00607107	486	5	70
-0.0295596	-0.0297868	-0.0292768	0.011228	-0.0508258	-0.00734076	-0.0195923	0.029912	482	5	88		-0.00971607	-0.0341911	0.0151713	0.0703727	-0.0310968	-0.00416534	-0.0201394	-0.00657002	239	5	69
-0.0230907	-0.0358789	-0.0270692	0.0203684	-0.0491551	-0.016502	-0.0206111	0.031002	482	5	88		-0.00767355	-0.0331656	0.0175882	0.069938	-0.0306595	-0.00354496	-0.0217379	-0.00721213	239	5	69
-0.0180086	-0.036628	-0.0243195	0.0231848	-0.0441921	-0.0192272	-0.0208145	0.0292109	482	5	88		-0.00579347	-0.0316996	0.0203804	0.0686417	-0.0300139	-0.00267071	-0.0234618	-0.00768424	239	5	69
-0.0170365	-0.0375585	-0.0256203	0.0221855	-0.0413625	-0.018542	-0.022105	0.0282851	482	5	89		-0.00455449	-0.0293561	0.0236077	0.0661045	-0.0289139	-0.00145752	-0.0252837	-0.00767056	239	5	68
-0.0140812	-0.0422398	-0.028499	0.0236618	-0.0384856	-0.0212902	-0.0253366	0.029337	482	5	89		-0.0039904	-0.0262278	0.0271474	0.0624437	-0.0274539	-7.55501e-05	-0.0270904	-0.00718729	239	5	68
-0.0124272	-0.0444693	-0.0311525	0.023408	-0.0360843	-0.0240572	-0.0244263	0.0299253	482	5	89		-0.00465671	-0.0218735	0.0308013	0.0570391	-0.0257086	0.0016986	-0.0286536	-0.00630955	239	5	68
-0.0257306	-0.0193245	-0.023494	0.00331559	-0.0388708	-0.000185327	-0.0148301	0.0218699	298	5	85		-0.0048256	-0.0168821	0.0361717	0.0512552	-0.0223479	0.00323858	-0.0312139	-0.00378156	495	5	68
-0.0273928	-0.0205728	-0.0250117	0.00352977	-0.0413818	-0.000197299	-0.0157881	0.0232827	83	5	85		-0.00552629	-0.0129802	0.0396166	0.0464597	-0.0200549	0.00439975	-0.0326477	-0.00201829	495	5	67
-0.028383	-0.0213165	-0.0259159	0.00365737	-0.0428778	-0.000204431	-0.0163588	0.0241243	83	5	85		-0.00643524	-0.0099405	0.0417512	0.0425348	-0.0184131	0.00527197	-0.0333629	-0.000734163	495	5	67
-0.029694	-0.0305631	-0.0297103	0.0116253	-0.0513678	-0.00741131	-0.0206074	0.0304237	439	5	87		-0.00697815	-0.00674374	0.044433	0.0385014	-0.0162552	0.00605923	-0.0344077	0.000985486	495	5	67
-0.0247547	-0.0355256	-0.027761	0.0195966	-0.0510662	-0.0157652	-0.020389	0.0317217	482	5	87		-0.00792242	-0.00467374	0.0453951	0.0356646	-0.0152052	0.00660357	-0.034535	0.00184537	495	5	67
-0.0179997	-0.0403388	-0.0251568	0.0269798	-0.0478297	-0.0223579	-0.0230612	0.0320423	482	5	87		-0.0073473	-0.0033624	0.0475514	0.0343063	-0.0137581	0.00681064	-0.0356976	0.00301322	495	5	66
-0.0142418	-0.0400026	-0.0232169	0.0274152	-0.0430642	-0.0224196	-0.0242331	0.0301975	482	5	88		-0.0118036	-0.033676	0.0147741	0.0703216	-0.0298368	-0.00380416	-0.020147	-0.0046316	477	5	69
-0.0121911	-0.043423	-0.0254366	0.0283399	-0.0409402	-0.024408	-0.0263144	0.0308244	482	5	88		-0.0101582	-0.0322223	0.0173849	0.0696627	-0.0288566	-0.00304809	-0.0218408	-0.00471414	477	5	68
-0.0122011	-0.0446744	-0.0290913	0.0259153	-0.0383948	-0.0249767	-0.0250822	0.0306346	482	5	88		-0.00745492	-0.0311261	0.0201838	0.0684818	-0.0286913	-0.00250699	-0.0234213	-0.00584686	477	5	68
-0.012156	-0.0443257	-0.0333388	0.0206903	-0.0329082	-0.0232203	-0.0237887	0.029001	482	5	88		-0.00554146	-0.0291178	0.0235933	0.0662927	-0.0276758	-0.00152688	-0.0253507	-0.0060225	477	5	68
-0.0259175	-0.0197405	-0.0231767	0.0040463	-0.039084	-0.000599203	-0.0154672	0.022284	298	5	84		-0.0041757	-0.0261649	0.0276956	0.0629264	-0.0260777	-0.000267042	-0.0275474	-0.00556668	477	5	68
-0.0282788	-0.0214113	-0.0255143	0.00408765	-0.0426769	-0.000462717	-0.0166312	0.0241961	83	5	84		-0.00352341	-0.0223085	0.0322525	0.0583847	-0.0240075	0.00119821	-0.0298261	-0.00452791	477	5	67
-0.0294181	-0.0221872	-0.026696	0.00402979	-0.0444182	-0.000351438	-0.0171345	0.0250905	83	5	85		-0.0035785	-0.017701	0.037089	0.0528875	-0.0214007	0.00275973	-0.0320946	-0.00280823	495	5	67
-0.0279787	-0.0210855	-0.0254181	0.00379147	-0.0422488	-0.000310222	-0.0162653	0.023848	83	5	85		-0.00390397	-0.0133274	0.041445	0.0476057	-0.0187627	0.00408185	-0.0340483	-0.00087543	495	5	67
-0.0297782	-0.0303896	-0.0298376	0.0110955	-0.0510626	-0.00657888	-0.0213348	0.0303065	439	5	86		-0.00449896	-0.00974538	0.0445514	0.0431093	-0.0166929	0.00508171	-0.0352958	0.000695191	495	5	67
-0.0278895	-0.0309877	-0.028823	0.0125622	-0.0496481	-0.00793942	-0.0215742	0.0299422	439	5	86		-0.00511135	-0.00740441	0.0461985	0.0400269	-0.0154177	0.00569965	-0.0358286	0.00166974	495	5	66
-0.0240192	-0.0359258	-0.0275371	0.0200241	-0.0504132	-0.0158439	-0.021295	0.0316466	439	5	86		-0.00477746	-0.00521352	0.0489	0.0374927	-0.0134555	0.0061542	-0.0371483	0.00321853	495	5	66
-0.0190388	-0.0400031	-0.0256288	0.0264022	-0.0487954	-0.0221239	-0.0222577	0.0322675	439	5	87		-0.00526799	-0.00371207	0.0497655	0.0354374	-0.0126361	0.00651108	-0.0373457	0.00385684	495	5	66
-0.0151044	-0.042197	-0.0244896	0.0290121	-0.0456376	-0.0239166	-0.025167	0.0319072	439	5	87		-0.00552608	-0.00240569	0.0508391	0.0337744	-0.0117759	0.00680891	-0.0377474	0.00456072	495	5	66
-0.0124173	-0.0436197	-0.0243503	0.0298708	-0.0428092	-0.0248818	-0.0267861	0.0314339	482	5	87		-0.0108772	-0.0306024	0.0188811	0.068757	-0.026934	-0.00201394	-0.0229577	-0.00304812	477	5	68
-0.0122222	-0.0455374	-0.0273742	0.0288131	-0.0413033	-0.0257942	-0.026822	0.0318041	482	5	87		-0.00947937	-0.0300214	0.0203051	0.0680017	-0.0268494	-0.00179126	-0.0236929	-0.00362429	477	5	67
-0.0124417	-0.0467817	-0.0319404	0.0253263	-0.0378494	-0.0254449	-0.0262667	0.0314447	144	5	87		-0.00747139	-0.0283509	0.0233451	0.0660445	-0.0260399	-0.00106569	-0.0253246	-0.00394573	477	5	67
-0.0121381	-0.0456889	-0.0349732	0.0206365	-0.0327628	-0.0243118	-0.023608	0.0295649	144	5	87		-0.00556726	-0.0257301	0.0274464	0.0629875	-0.0245854	-2.04198e-06	-0.0275149	-0.00372671	477	5	67
-0.0234623	-0.0198803	-0.0174221	0.00881624	-0.0348771	-0.00355093	-0.0178627	0.0220344	298	5	83		-0.00417895	-0.0221861	0.0322814	0.05882	-0.0225673	0.00128533	-0.030005	-0.00287145	477	5	67
-0.0266209	-0.0217111	-0.021265	0.00783492	-0.0397847	-0.00276316	-0.0186431	0.0242177	298	5	83		-0.00344642	-0.0179539	0.037407	0.0537834	-0.0201584	0.00268696	-0.0325204	-0.00148161	477	5	66
-0.0287089	-0.0225569	-0.0244504	0.0062522	-0.0431202	-0.00169713	-0.0184592	0.0253235	83	5	84		-0.00329551	-0.0135681	0.0422399	0.0485025	-0.0175918	0.00399818	-0.0347761	0.000268734	495	5	66
-0.030902	-0.0236939	-0.0273562	0.00522681	-0.0465613	-0.000949326	-0.0187433	0.026715	83	5	84		-0.00347786	-0.00961923	0.0461797	0.0436022	-0.0152985	0.00506884	-0.0364877	0.00192227	495	5	66
-0.0322876	-0.0244589	-0.0291095	0.00469867	-0.0487238	-0.000546733	-0.0190125	0.0276375	83	5	84		-0.00384989	-0.0061805	0.0492118	0.0391646	-0.0132936	0.00589466	-0.0376697	0.00340764	495	5	66
-0.0306655	-0.0314583	-0.0300569	0.012179	-0.0524075	-0.00723682	-0.022405	0.0314191	439	5	85		-0.00386315	-0.00322492	0.0520931	0.0354392	-0.0110949	0.00652237	-0.0388878	0.00508949	495	5	65
-0.0290434	-0.0309337	-0.0287876	0.0131223	-0.0511899	-0.00915052	-0.0198236	0.0305268	439	5	85		-0.00412416	-0.00191297	0.0530226	0.0336412	-0.0103575	0.00677502	-0.03916	0.00564884	495	5	65
-0.0232398	-0.0366184	-0.0272204	0.021093	-0.0501802	-0.0168405	-0.0215576	0.0317828	439	5	86		-0.00418716	-0.00101614	0.0539682	0.0325604	-0.00972494	0.00695513	-0.0395766	0.00617763	495	5	65
-0.0194082	-0.0402551	-0.0258602	0.0266522	-0.0495032	-0.0225043	-0.021982	0.0325957	439	5	86		-0.0113454	-0.029139	0.0202911	0.0678039	-0.0252149	-0.00103575	-0.023969	-0.0016561	477	5	67
-0.0156843	-0.0421052	-0.0246284	0.0289802	-0.0463668	-0.0238682	-0.0249177	0.0321317	439	5	86		-0.0101001	-0.0270114	0.0232939	0.0656254	-0.0235571	9.26114e-05	-0.0256332	-0.00109245	477	5	67
-0.013251	-0.0433722	-0.0245063	0.0299078	-0.0441039	-0.025715	-0.0248643	0.031713	439	5	86		-0.00774509	-0.0248457	0.0270506	0.0628298	-0.0225595	0.000850712	-0.0275208	-0.00137966	477	5	66
-0.0120201	-0.0446619	-0.0254168	0.0298973	-0.0422781	-0.0259054	-0.0264698	0.0316527	439	5	86		-0.00576845	-0.0215908	0.0318892	0.0588637	-0.0207237	0.0019753	-0.0299868	-0.00084247	477	5	66
-0.0121193	-0.0460694	-0.0281356	0.0286772	-0.0410452	-0.0265446	-0.0261438	0.0319146	144	5	87		-0.00440219	-0.017697	0.0371005	0.0541381	-0.0185393	0.00318454	-0.0325685	0.000217453	477	5	66
-0.0120614	-0.0465356	-0.0310901	0.0259126	-0.0380357	-0.0259213	-0.02575	0.0313168	144	5	87		-0.00361823	-0.0136023	0.0421358	0.0491314	-0.0162627	0.00432173	-0.0349667	0.00158537	477	5	66
-0.0118336	-0.0445325	-0.0336856	0.0204494	-0.0322092	-0.0232137	-0.0240436	0.0289255	144	5	87		-0.00331005	-0.00968031	0.0465269	0.0442361	-0.014091	0.00529899	-0.0369419	0.00303959	495	5	65
-0.0218943	-0.0223948	-0.00945258	0.0180806	-0.0315816	-0.00906616	-0.0240511	0.0241211	298	5	83		-0.00328184	-0.00636415	0.0498865	0.0399584	-0.0122541	0.00601952	-0.038338	0.00432986	495	5	65
-0.0248571	-0.0231616	-0.0147402	0.0147233	-0.0364235	-0.00690458	-0.0229574	0.0252887	298	5	83		-0.00335749	-0.00380168	0.0522278	0.0365562	-0.0107337	0.00651494	-0.0392308	0.00542402	495	5	65
-0.0291913	-0.0247663	-0.02162	0.0110503	-0.0433853	-0.00446547	-0.0222854	0.0274442	83	5	83		-0.00336986	-0.00225864	0.0535649	0.0344654	-0.00971073	0.00678337	-0.0397136	0.00616066	495	5	64
-0.0311336	-0.0260069	-0.0244638	0.0102095	-0.0467105	-0.00394038	-0.0224987	0.028774	83	5	84		-0.00355165	-0.00165241	0.0539011	0.0335395	-0.00956252	0.00683712	-0.0397406	0.00625675	495	5	64
-0.0319632	-0.0266366	-0.0256248	0.0100669	-0.0482343	-0.00396145	-0.0224805	0.0293658	83	5	84		-0.00350646	-0.000759972	0.0547369	0.0323539	-0.00888389	0.00697567	-0.0400645	0.00676126	437	5	64
-0.033398	-0.0279374	-0.0261851	0.0112402	-0.0503417	-0.00475132	-0.0234553	0.0307366	83	5	84		-0.0108899	-0.0254499	0.0245662	0.064564	-0.0215359	0.0012446	-0.0265732	0.000632761	477	5	66
-0.030295	-0.0296043	-0.0269608	0.0125716	-0.0496893	-0.00695277	-0.0225019	0.0303191	439	5	84		-0.0101549	-0.0238462	0.0267059	0.0628564	-0.0202075	0.00208934	-0.0277411	0.00123631	477	5	66
-0.0277056	-0.0329791	-0.0273673	0.016468	-0.0506306	-0.0114477	-0.0222023	0.0314432	439	5	84		-0.0080043	-0.0207322	0.0313433	0.0590244	-0.0182838	0.0032663	-0.0300805	0.00174104	477	5	65
-0.0220718	-0.037034	-0.0261357	0.0222251	-0.048848	-0.017369	-0.0227924	0.031635	439	5	85		-0.00600102	-0.0170859	0.0365793	0.0543953	-0.0163061	0.00432469	-0.0326312	0.00243122	477	5	65
-0.018996	-0.0404833	-0.0257065	0.0269321	-0.0491586	-0.0225454	-0.0225314	0.0325631	439	5	85		-0.00456832	-0.0133722	0.0415935	0.0496169	-0.0144826	0.00518457	-0.0349787	0.00326621	477	5	65
-0.017141	-0.0421604	-0.0253887	0.028837	-0.0482633	-0.0243295	-0.0236045	0.0327987	439	5	85		-0.00376407	-0.0098248	0.0459819	0.0450333	-0.0127617	0.00590083	-0.0369477	0.0042599	477	5	65
-0.0144161	-0.0442649	-0.0251997	0.0305445	-0.0461409	-0.0256685	-0.0260275	0.0328079	439	5	85		-0.00337737	-0.006669	0.0495022	0.0408582	-0.0112238	0.00645507	-0.03842	0.00524153	495	5	65
-0.0125608	-0.0454577	-0.0255533	0.0311066	-0.044301	-0.027544	-0.0253762	0.0325289	439	5	86		-0.00322667	-0.00411779	0.0520354	0.0373429	-0.00999285	0.00681381	-0.0393635	0.00604979	495	5	64
-0.0120559	-0.045613	-0.0265576	0.0299906	-0.0424617	-0.0273653	-0.0252262	0.0320449	144	5	86		-0.00320266	-0.00233781	0.0535534	0.0347631	-0.00913636	0.00699333	-0.0398264	0.00660482	437	5	64
-0.0117776	-0.046014	-0.0290173	0.027598	-0.0395435	-0.0267411	-0.0251021	0.0314217	144	5	86		-0.00322404	-0.00117015	0.0544652	0.0329899	-0.00866051	0.00703813	-0.0400396	0.00690352	437	5	64
-0.0125791	-0.0476728	-0.03538	0.0227181	-0.0352888	-0.0256175	-0.0250829	0.0311244	144	5	86		-0.00319539	-0.000512493	0.0549318	0.031993	-0.00823081	0.00710895	-0.0401298	0.00719196	437	5	63
-0.018291	-0.022833	-0.00059455	0.0256784	-0.0253489	-0.0137469	-0.0280144	0.0239706	298	5	82		-0.0107548	-0.0199842	0.0305633	0.0597975	-0.0155124	0.00491208	-0.0303084	0.00475227	477	5	65
-0.0204539	-0.0246107	-0.00215295	0.0264753	-0.0285185	-0.0140617	-0.0296144	0.0259504	298	5	82		-0.00808775	-0.0160069	0.036344	0.0547571	-0.0129619	0.00636022	-0.0331417	0.00557538	477	5	64
-0.0243013	-0.0267801	-0.00697049	0.0250993	-0.0345236	-0.0129973	-0.0304366	0.0285537	298	5	82		-0.00580699	-0.0127689	0.041232	0.050038	-0.0119447	0.00669894	-0.0352554	0.0055363	477	5	64
-0.0275885	-0.0287167	-0.0121474	0.0231888	-0.0402204	-0.0118222	-0.0304694	0.0306736	83	5	83		-0.00449982	-0.00979133	0.0452741	0.0458201	-0.0109538	0.0069708	-0.0369574	0.00583761	153	5	64
-0.0280211	-0.0290778	-0.0132176	0.0228091	-0.0412887	-0.0117672	-0.0300823	0.0309285	83	5	83		-0.00377531	-0.00704748	0.0486037	0.0419793	-0.00992181	0.00724806	-0.0382986	0.00635548	153	5	64
-0.0268938	-0.0308927	-0.0139692	0.0243064	-0.0419577	-0.0134223	-0.0304209	0.0314689	439	5	83		-0.00335582	-0.00461476	0.0512226	0.0384766	-0.00898324	0.00743726	-0.0392453	0.00687568	437	5	64
-0.0235039	-0.0337726	-0.0186452	0.0241742	-0.0440054	-0.0160524	-0.0268013	0.0312032	439	5	84		-0.00311191	-0.00269792	0.0530366	0.0355333	-0.00834574	0.00745915	-0.0397514	0.00720963	437	5	63
-0.021943	-0.037118	-0.0206157	0.0267627	-0.0462749	-0.0195444	-0.0261556	0.032435	439	5	84		-0.00300774	-0.00140296	0.0540823	0.0334296	-0.00796031	0.00740654	-0.0399282	0.00739841	437	5	63
-0.0181545	-0.0412086	-0.0241007	0.02878	-0.0479133	-0.023218	-0.0248256	0.0328512	439	5	84		-0.00299101	-0.000585395	0.0546848	0.0320437	-0.00779415	0.00731241	-0.0399643	0.00747084	437	5	63
-0.0178249	-0.0425514	-0.0254206	0.0293356	-0.0491267	-0.0243878	-0.0243356	0.0333994	439	5	84		-0.00311059	-0.000331515	0.0549628	0.0316746	-0.00794273	0.00718913	-0.0400735	0.00737325	437	5	63
-0.0154542	-0.0449783	-0.0257969	0.0310267	-0.0478697	-0.0255225	-0.0270795	0.0337288	439	5	84		-0.010479	-0.0162954	0.0347185	0.0566564	-0.0110791	0.00763664	-0.0329432	0.00780137	477	5	64
-0.0132057	-0.0465494	-0.0257101	0.0321924	-0.0459692	-0.0267701	-0.0284696	0.0336063	439	5	85		-0.00915201	-0.013587	0.0383872	0.0536818	-0.00855553	0.00911885	-0.0349413	0.0091721	153	5	64
-0.0123467	-0.0458463	-0.0258381	0.0311319	-0.0439741	-0.0275084	-0.025975	0.0325931	439	5	85		-0.00701911	-0.0118084	0.0414332	0.0504419	-0.00867854	0.00879794	-0.0360211	0.00835154	153	5	64
-0.0113283	-0.0449432	-0.0261058	0.0294351	-0.0410067	-0.0270942	-0.0247427	0.0312745	144	5	85		-0.00527443	-0.00944576	0.0449304	0.0465519	-0.00847894	0.00857045	-0.0372979	0.00792455	153	5	63
-0.0114604	-0.0444216	-0.0299592	0.0244325	-0.035932	-0.0249169	-0.0240182	0.0297331	144	5	85		-0.00424409	-0.00747211	0.0476212	0.0432805	-0.00850595	0.00822457	-0.0381929	0.00756086	153	5	63
-0.0112382	-0.0437124	-0.0318334	0.0215297	-0.0327452	-0.0247088	-0.0213301	0.0284065	144	5	85		-0.0035841	-0.00538523	0.0500022	0.0401871	-0.00767044	0.00840508	-0.039038	0.00795648	153	5	63
-0.0103701	-0.0414858	-0.0321005	0.017979	-0.027888	-0.0223465	-0.0198056	0.0258091	144	5	85		-0.00307235	-0.00343372	0.0520118	0.0370218	-0.00722201	0.00829829	-0.0395491	0.00808586	437	5	63
-0.0185008	-0.0252296	0.0031788	0.0314465	-0.0251039	-0.0171	-0.0324364	0.0262227	298	5	81		-0.00274639	-0.00200805	0.0533147	0.0345048	-0.00708504	0.00805914	-0.0396953	0.00804335	437	5	62
-0.0203217	-0.0277326	0.00355712	0.0346188	-0.0275577	-0.018828	-0.0356783	0.0288219	12	5	81		-0.0025281	-0.00102332	0.0541313	0.0326516	-0.00703686	0.00785664	-0.0396377	0.00799921	437	5	62
-0.0209936	-0.027939	0.00256524	0.0340698	-0.0285863	-0.0184586	-0.035553	0.0291162	12	5	81		-0.00970705	-0.0124163	0.0394731	0.0535619	-0.00583559	0.0109226	-0.0360518	0.0113947	153	5	63
-0.0232868	-0.0307146	0.00210754	0.036893	-0.0319111	-0.0200024	-0.0387111	0.0320286	12	5	82		-0.00802298	-0.0111332	0.0416843	0.051282	-0.00563759	0.0108779	-0.0368739	0.0109839	153	5	63
-0.0238989	-0.0314791	0.00112964	0.0369996	-0.0332243	-0.0201512	-0.0389956	0.0326915	12	5	82		-0.00592902	-0.00914958	0.0448024	0.0477223	-0.00550004	0.0106283	-0.0379275	0.0104164	153	5	63
-0.0248947	-0.0324545	0.000180291	0.0373959	-0.0349307	-0.0204401	-0.0395764	0.033679	439	5	83		-0.00414727	-0.00670204	0.0481754	0.0431633	-0.00590965	0.00986343	-0.0388253	0.00951793	153	5	62
-0.0219873	-0.0346744	-0.00589936	0.0350225	-0.0370492	-0.0208613	-0.0362356	0.0328829	439	5	83		-0.00296259	-0.00439265	0.0508753	0.0390869	-0.00567589	0.00953882	-0.0394202	0.00932204	153	5	62
-0.021004	-0.0367353	-0.011218	0.0334508	-0.0405118	-0.0218511	-0.0327863	0.0330553	439	5	83		-0.00236214	-0.00288492	0.0524136	0.0361733	-0.00584875	0.00907861	-0.0394927	0.00900037	437	5	62
-0.0182024	-0.0410761	-0.0194509	0.031843	-0.0449965	-0.0234214	-0.0296499	0.0334091	439	5	83		-0.00197321	-0.00185904	0.0534367	0.0340801	-0.0060773	0.00870236	-0.0393979	0.00874176	437	5	62
-0.0178517	-0.0428347	-0.0242598	0.0304332	-0.0485966	-0.0244712	-0.026111	0.0337434	439	5	83		-0.00164481	-0.00130039	0.0540962	0.0328721	-0.00617844	0.00854931	-0.0392629	0.00866265	437	5	62
-0.017115	-0.0442843	-0.0259435	0.0306041	-0.0494711	-0.0251999	-0.0259893	0.0340643	439	5	84		-0.0090817	-0.0111031	0.0413497	0.0525627	-0.0038164	0.0122211	-0.0372714	0.0127434	153	5	63
-0.0147296	-0.0463544	-0.0262836	0.0320065	-0.0478696	-0.0271749	-0.0268888	0.0341558	439	5	84		-0.00709322	-0.00945505	0.0442146	0.0503401	-0.00227936	0.0130882	-0.0386277	0.0133639	153	5	62
-0.0128342	-0.0467644	-0.0258988	0.0322607	-0.0456332	-0.0277173	-0.0273327	0.0335077	447	5	84		-0.0044259	-0.00744475	0.0473414	0.0458283	-0.00305475	0.0120828	-0.0392079	0.0119477	153	5	62
-0.0116708	-0.0455441	-0.0254727	0.0310645	-0.0431369	-0.0281507	-0.0247407	0.0321047	447	5	84		-0.00281291	-0.00554772	0.0497833	0.0417783	-0.0036704	0.0112197	-0.0394482	0.0110048	153	5	62
-0.0108381	-0.0445176	-0.026499	0.0282014	-0.0389733	-0.0268131	-0.0234425	0.0302031	144	5	85		-0.00179135	-0.00398377	0.0515797	0.0383856	-0.00424345	0.0104733	-0.0393895	0.0103078	153	5	62
-0.00991127	-0.0449046	-0.0276663	0.0264548	-0.0352982	-0.0256294	-0.0233952	0.0285783	144	5	85		-0.00113166	-0.00279341	0.0529174	0.0357379	-0.00478733	0.00986164	-0.0391916	0.00978563	498	5	62
-0.00849084	-0.0430022	-0.0273216	0.0234568	-0.0299293	-0.023043	-0.0223953	0.0255419	144	5	84		-0.000759794	-0.00195809	0.0539156	0.0338901	-0.00526233	0.00940658	-0.0390238	0.00941954	498	5	62
-0.0194723	-0.027098	0.00430818	0.0344914	-0.0262857	-0.0188116	-0.0351837	0.028103	12	5	80		-0.000759044	-0.00138635	0.0545506	0.0327334	-0.00569828	0.00902659	-0.0389745	0.00912255	437	5	62
-0.0209672	-0.0291663	0.00463575	0.0371242	-0.0282995	-0.0202469	-0.0378685	0.0302494	12	5	81		-0.00645302	-0.00904539	0.0454601	0.0509374	8.59692e-05	0.0148568	-0.0396569	0.0152335	153	5	62
-0.0227027	-0.0313629	0.00464727	0.0396506	-0.0306913	-0.0216036	-0.0405898	0.0325517	12	5	81		-0.00458492	-0.00806406	0.047089	0.0482072	-0.000719537	0.014014	-0.0397394	0.0140512	153	5	62
-0.0241374	-0.0332306	0.00460731	0.0417614	-0.032726	-0.02276	-0.0428401	0.0344886	12	5	81		-0.00262111	-0.00667146	0.0491275	0.0446602	-0.00153796	0.0130894	-0.039724	0.0129021	153	5	62
-0.024953	-0.0340876	0.00392727	0.0421994	-0.0340694	-0.0230008	-0.0435458	0.0353556	12	5	82		-0.00109342	-0.00521125	0.0510118	0.0410201	-0.00240852	0.0121517	-0.0394627	0.0118987	153	5	62
-0.0240391	-0.0351164	0.00191498	0.041703	-0.0349077	-0.0232486	-0.0428758	0.0352936	122	5	82		-5.64002e-05	-0.00395372	0.0525893	0.0379287	-0.003211	0.0113619	-0.0391047	0.011147	498	5	62
-0.0211283	-0.0372602	-0.00565864	0.0381122	-0.0377859	-0.0232417	-0.0381955	0.0341791	122	5	82		0.00074105	-0.00294731	0.0540413	0.0354816	-0.00389787	0.0107803	-0.0387838	0.0106397	498	5	62
-0.0187045	-0.0406155	-0.0136332	0.0355034	-0.0417804	-0.023755	-0.0347256	0.0339826	122	5	82		0.00112775	-0.00208781	0.0552944	0.0335592	-0.0045611	0.0102676	-0.0385984	0.0102316	498	5	62
-0.017051	-0.0440785	-0.0224522	0.0326424	-0.04713	-0.024621	-0.0301442	0.0341933	439	5	83		-0.00616758	-0.00906449	0.0459406	0.0515151	0.00104472	0.0156541	-0.0400665	0.016061	153	5	62
-0.0169706	-0.0455448	-0.0244606	0.0327099	-0.0490442	-0.0253392	-0.0290022	0.0343928	439	5	83		-0.00473495	-0.00859039	0.0470599	0.0500851	0.000810459	0.0153854	-0.0401512	0.0155574	153	5	62
-0.0153466	-0.0473486	-0.0253591	0.0334445	-0.0487773	-0.0256306	-0.0302739	0.0341372	439	5	83		-0.00250306	-0.00766704	0.0489084	0.0473762	0.000297378	0.0148214	-0.040114	0.0146937	153	5	62
-0.0135538	-0.0495298	-0.0258001	0.0349893	-0.0478856	-0.0273561	-0.0317638	0.0346397	447	5	83		-0.000442888	-0.00642316	0.0508511	0.0438223	-0.000615427	0.0139132	-0.0397284	0.0136069	153	5	62
-0.0128628	-0.0484063	-0.0257596	0.0339533	-0.046555	-0.0284673	-0.0284671	0.0338825	447	5	83		0.00111248	-0.00518949	0.0526489	0.0404337	-0.00154415	0.0130616	-0.039201	0.0127201	498	5	62
-0.012145	-0.0477217	-0.0257405	0.0332387	-0.0453581	-0.0290291	-0.0267804	0.0333755	447	5	83		0.00237461	-0.00411055	0.0544022	0.0375384	-0.00236227	0.0124083	-0.0386948	0.012103	498	5	61
-0.0111045	-0.0458644	-0.0256367	0.0311359	-0.0423659	-0.029518	-0.0226281	0.0316121	447	5	84		0.00358688	-0.00325825	0.0562657	0.0352747	-0.00296202	0.0120683	-0.0383012	0.0118238	498	5	61
-0.00938016	-0.0461436	-0.0249516	0.0306691	-0.0386189	-0.0280327	-0.0232462	0.0294135	447	5	84		-0.00578445	-0.00908992	0.0464269	0.0518681	0.00167675	0.016209	-0.0403532	0.0166131	153	5	62
-0.00753052	-0.0475885	-0.0250149	0.0304028	-0.0344964	-0.026239	-0.0252962	0.0273442	144	5	84		-0.00329137	-0.00864536	0.0484492	0.0504053	0.00188125	0.0164109	-0.0405794	0.0164851	153	5	62
-0.0209703	-0.029235	0.00473244	0.0372791	-0.0282947	-0.0203372	-0.037991	0.0303135	91	5	79		-4.76883e-05	-0.00751005	0.0510139	0.0465734	0.00097998	0.0156025	-0.0401181	0.015313	479	5	61
-0.0207775	-0.0289663	0.00468894	0.0369365	-0.0280346	-0.0201503	-0.0376419	0.0300349	12	5	79		0.00207951	-0.00630729	0.0530156	0.0428849	-6.24427e-05	0.0146817	-0.0394426	0.0142643	498	5	61
-0.0216941	-0.0302413	0.00489073	0.0385586	-0.0292721	-0.0210349	-0.0392969	0.0313572	12	5	80		0.00377037	-0.00519027	0.0549826	0.039644	-0.000971248	0.0139698	-0.0387964	0.0135378	498	5	61
-0.0222978	-0.0310731	0.00500951	0.0396065	-0.0300891	-0.0216056	-0.0403717	0.0322207	12	5	80		0.0054887	-0.004315	0.0571724	0.0370765	-0.00158258	0.0136694	-0.0382538	0.0132616	498	5	60
-0.0238024	-0.0331585	0.00532751	0.0422501	-0.0321223	-0.0230466	-0.0430742	0.0343845	12	5	81		0.00568229	-0.00370237	0.0578916	0.0356387	-0.00216574	0.0131815	-0.0380648	0.0128375	498	5	60
-0.0206578	-0.0380668	-0.00709949	0.0379385	-0.0387378	-0.0237084	-0.03727	0.0341701	122	5	82		7.92262e-05	-0.00842943	0.0515483	0.0491797	0.00239184	0.0172395	-0.0405607	0.0170649	479	5	61
-0.0187265	-0.041013	-0.0113936	0.0374326	-0.0406636	-0.0240801	-0.0371824	0.0342533	122	5	81		0.00304518	-0.00717713	0.0538806	0.0448963	0.00116589	0.0161577	-0.0397278	0.0157145	479	5	60
-0.0160077	-0.045355	-0.0197468	0.03531	-0.0453682	-0.0246113	-0.0331608	0.0333235	122	5	82		0.00496677	-0.00608592	0.0558057	0.0415115	0.000204152	0.0153805	-0.0389871	0.0148707	479	5	60
-0.0140109	-0.0487682	-0.0222969	0.036325	-0.0467161	-0.0250926	-0.0339663	0.0328334	122	5	82		0.00635606	-0.00519083	0.0574935	0.0388978	-0.000538025	0.0148452	-0.0384276	0.0143425	498	5	60
-0.0127683	-0.0504454	-0.0234609	0.0369147	-0.0467088	-0.025628	-0.035429	0.0332659	447	5	82		0.00717916	-0.00472731	0.0585794	0.0375533	-0.000895586	0.014649	-0.0381413	0.0141634	498	5	60
-0.0122018	-0.0507678	-0.0239767	0.0368772	-0.0463689	-0.0265591	-0.0348442	0.03352	447	5	82		0.00226838	-0.00828042	0.0538264	0.0482904	0.00257959	0.017789	-0.0403809	0.0175231	479	5	60
-0.0120088	-0.050133	-0.0240891	0.0362185	-0.0458911	-0.0268196	-0.03356	0.0333134	447	5	83		0.00389959	-0.00767849	0.0550476	0.0461125	0.00197496	0.0172725	-0.0399175	0.0168587	479	5	60
-0.0114907	-0.0492049	-0.0246958	0.0350559	-0.0451098	-0.0285057	-0.0295013	0.0330198	447	5	83		0.00616289	-0.0067083	0.057081	0.0428491	0.00112214	0.0166235	-0.0391644	0.0160904	479	5	60
-0.00965612	-0.0486289	-0.0234059	0.034784	-0.0421613	-0.0284375	-0.0275522	0.0309662	447	5	83		0.00787837	-0.00571801	0.0589124	0.0398061	0.00025958	0.0159701	-0.0384723	0.0154064	498	5	60
-0.00661234	-0.0510092	-0.0211042	0.0374628	-0.0389825	-0.0280012	-0.0293933	0.0286081	447	5	83		0.0082241	-0.00502454	0.05952	0.0379915	-0.000421502	0.0153294	-0.038124	0.0148001	498	5	60
-0.00382716	-0.0524788	-0.0194574	0.0386275	-0.0350734	-0.026374	-0.0317374	0.0262315	447	5	83		0.0029612	-0.0577003	-0.0139748	0.0320032	-0.0534651	0.0137985	0.00875242	-0.0400098	313	5	88
-0.00117038	-0.0535264	-0.0155066	0.0416605	-0.0329471	-0.0244701	-0.0354188	0.0240712	313	5	83		0.00142492	-0.056595	-0.0130371	0.0370083	-0.0570063	0.0123023	0.00926756	-0.0411495	313	5	88
-0.0217411	-0.0303096	0.00490639	0.0386494	-0.0293347	-0.0210847	-0.0393875	0.0314277	91	5	78		0.000105502	-0.0559228	-0.0123342	0.0413254	-0.0602397	0.0111402	0.00977156	-0.0422773	384	5	88
-0.0217224	-0.0302836	0.00490218	0.0386163	-0.0293096	-0.0210666	-0.0393537	0.0314008	12	5	79		-0.000927451	-0.0555148	-0.0117864	0.0449197	-0.0629354	0.0101074	0.0101893	-0.0432133	384	5	88
-0.0226075	-0.0315175	0.00510192	0.0401897	-0.0305038	-0.021925	-0.0409572	0.0326802	12	5	79		-0.00219084	-0.0550249	-0.0110545	0.0496007	-0.0663549	0.00863946	0.0106656	-0.0443637	292	5	88
-0.0226472	-0.0315729	0.00511088	0.0402602	-0.0305573	-0.0219635	-0.0410291	0.0327376	12	5	80		-0.00296871	-0.0549492	-0.0106781	0.0525478	-0.068642	0.00781197	0.0110126	-0.0452111	292	5	87
-0.0200959	-0.0394959	-0.00595376	0.0399083	-0.0380871	-0.0240103	-0.0401124	0.0343799	122	5	81		0.00579388	-0.0601506	-0.0156436	0.0238176	-0.0474786	0.0154748	0.00781664	-0.0377413	313	5	88
-0.0157182	-0.045849	-0.0155704	0.0384444	-0.0427995	-0.0246398	-0.0377169	0.0333363	122	5	81		0.0043357	-0.0587946	-0.0147385	0.0280863	-0.0505394	0.0145693	0.00828414	-0.0388987	313	5	88
-0.0135826	-0.0494267	-0.0188362	0.0390349	-0.0449051	-0.0250089	-0.0366412	0.031933	122	5	81		0.00214408	-0.0569715	-0.0133521	0.0350102	-0.0553737	0.0125852	0.00898228	-0.0404781	313	5	88
-0.0121199	-0.0517755	-0.0207042	0.0396514	-0.0457091	-0.0253106	-0.0375284	0.0317712	122	5	82		-0.00307961	-0.0546592	-0.0104928	0.0530556	-0.0688166	0.00748868	0.0109693	-0.0451707	292	5	87
-0.0118606	-0.0522413	-0.0213346	0.039656	-0.0459421	-0.0256306	-0.0375481	0.0320118	447	5	82		-0.0036029	-0.0547073	-0.0102556	0.0551265	-0.0704617	0.00693589	0.011208	-0.0458104	292	5	87
-0.0116829	-0.051082	-0.0219183	0.0381939	-0.0453303	-0.0254578	-0.0364556	0.0320677	447	5	82		-0.00406324	-0.0546598	-0.0100348	0.0568229	-0.0717512	0.00641728	0.0113855	-0.0462646	292	5	86
-0.0112257	-0.0518333	-0.0220452	0.0388363	-0.0454702	-0.026273	-0.0361177	0.0322423	447	5	82		0.00743834	-0.0619632	-0.0165099	0.0202686	-0.0444556	0.0148075	0.00724882	-0.0359069	313	5	88
-0.00945852	-0.0521044	-0.0214207	0.039289	-0.0439836	-0.027209	-0.0344273	0.0314003	447	5	82		0.00560774	-0.0600146	-0.0152646	0.0257356	-0.0483329	0.0138662	0.0078321	-0.0375647	313	5	88
-0.00589018	-0.0546017	-0.0177438	0.0432568	-0.0411647	-0.0273027	-0.0359505	0.0287292	447	5	82		0.00354967	-0.0580288	-0.013968	0.0317196	-0.0526059	0.0126431	0.00848076	-0.0392057	313	5	88
-0.0023652	-0.0555519	-0.014818	0.0451333	-0.0373117	-0.0266271	-0.0365166	0.0259276	447	5	82		-0.00441114	-0.0544712	-0.00986202	0.0578041	-0.0724096	0.00602672	0.0114583	-0.0464155	292	5	85
0.00023349	-0.0570056	-0.0132473	0.0466373	-0.0346725	-0.0250312	-0.0397339	0.0245199	313	5	82		-0.00471166	-0.0542887	-0.00982145	0.0580179	-0.0725212	0.00585722	0.0114816	-0.0463258	292	5	85
-0.021205	-0.0295622	0.00478541	0.0376964	-0.0286114	-0.0205648	-0.0384163	0.0306528	91	5	78		0.00760612	-0.0623513	-0.0163767	0.0213629	-0.0446584	0.0129772	0.00714651	-0.0352508	313	5	87
-0.0212385	-0.029609	0.00479297	0.037756	-0.0286566	-0.0205973	-0.038477	0.0307012	12	5	78		0.0056672	-0.0602695	-0.0147635	0.0285923	-0.0493379	0.0106822	0.00773958	-0.0368884	313	5	87
-0.0222661	-0.0310416	0.00502488	0.0395828	-0.0300432	-0.0215939	-0.0403387	0.0321867	12	5	78		-0.00455461	-0.0539523	-0.00967751	0.0578852	-0.0721936	0.00578353	0.01138	-0.0461411	292	5	84
-0.00983205	-0.0518756	-0.0201583	0.0397303	-0.0437649	-0.0253539	-0.0369701	0.0307648	447	5	81		-0.00485856	-0.0537143	-0.00966356	0.0577688	-0.0720338	0.00569765	0.0113527	-0.0459124	292	5	84
-0.00561474	-0.0550875	-0.0161049	0.044587	-0.0409413	-0.0255817	-0.0392427	0.0281301	447	5	81		-0.00534576	-0.0533665	-0.00967234	0.0574874	-0.071738	0.00561143	0.0113093	-0.0455436	73	5	83
-0.00141916	-0.0582515	-0.0121342	0.0493545	-0.0381061	-0.0259409	-0.0412313	0.0254954	447	5	81		0.007095	-0.0621867	-0.0153441	0.026967	-0.0473178	0.00834625	0.00721789	-0.0348596	313	5	86
0.00139639	-0.0589267	-0.0101857	0.0507291	-0.0356181	-0.0255564	-0.0418379	0.0239236	313	5	81		0.00485489	-0.0594723	-0.0136578	0.0338953	-0.0522534	0.00763193	0.00795148	-0.0373742	313	5	86
0.00243309	-0.0569884	-0.0090522	0.0492834	-0.0332633	-0.0237077	-0.0417461	0.0225378	313	5	82		-0.00480812	-0.0529164	-0.009401	0.0572081	-0.0711401	0.00560206	0.0110927	-0.0453238	73	5	83
0.00335005	-0.05648	-0.00783333	0.0494228	-0.0321545	-0.0226237	-0.0426341	0.0217458	313	5	82		-0.00515422	-0.0529757	-0.00948727	0.0572504	-0.0712822	0.00558648	0.0111427	-0.0453012	73	5	83
-0.021008	-0.0292876	0.00474095	0.0373461	-0.0283455	-0.0203737	-0.0380593	0.030368	12	5	77		0.00918074	-0.0661449	-0.0158182	0.0284178	-0.0456015	-0.00103837	0.00626441	-0.0296739	11	5	85
-0.0191371	-0.0266793	0.00431873	0.0340202	-0.0258212	-0.0185593	-0.0346699	0.0276635	12	5	77		0.00795844	-0.0639088	-0.0151733	0.0295563	-0.0475018	0.00278508	0.00681059	-0.032662	313	5	86
-0.00306705	-0.0549181	-0.0123817	0.0461529	-0.037638	-0.0237349	-0.0406657	0.0251841	447	5	80		0.00586031	-0.0608759	-0.013766	0.0343525	-0.0515882	0.00471764	0.00757895	-0.035977	313	5	86
-0.000800889	-0.0594728	-0.010449	0.0513475	-0.0378049	-0.0250177	-0.0439518	0.0247418	447	5	80		-0.00481432	-0.0523694	-0.00923056	0.0567691	-0.0704912	0.00555312	0.0109032	-0.0448905	73	5	83
0.00177643	-0.0611718	-0.00889231	0.0535721	-0.0363074	-0.0254286	-0.0448626	0.0237878	313	5	81		-0.00530976	-0.0518877	-0.00910592	0.0564906	-0.0700808	0.00551245	0.0107081	-0.0444515	73	5	83
0.00278932	-0.0613348	-0.00858191	0.0537828	-0.0355543	-0.025322	-0.0450875	0.0235531	313	5	81		0.0102876	-0.0689247	-0.0163372	0.0289521	-0.0441506	-0.00803518	0.00560943	-0.0252098	11	5	85
0.00320249	-0.060241	-0.00809589	0.0529267	-0.0344608	-0.0244147	-0.0449135	0.0229249	313	5	81		0.00947827	-0.0671495	-0.0155803	0.0308976	-0.0462671	-0.00515559	0.00606266	-0.0282276	11	5	85
-0.0212516	-0.0296272	0.00479593	0.0377792	-0.0286742	-0.02061	-0.0385007	0.0307202	12	5	76		0.00802434	-0.0644233	-0.014388	0.0342811	-0.0495474	-0.00184988	0.00672786	-0.0321021	11	5	85
-0.01906	-0.0265719	0.00430134	0.0338832	-0.0257172	-0.0184846	-0.0345303	0.0275521	12	5	77		0.00582848	-0.0610276	-0.0126549	0.0402097	-0.0543429	2.33952e-05	0.00754646	-0.0360269	193	5	85
-0.00298352	-0.0525023	-0.0120402	0.044014	-0.0361029	-0.0227042	-0.0389311	0.0242553	447	5	79		-0.00639363	-0.0500954	-0.00843668	0.0554834	-0.0683843	0.00546593	0.00983748	-0.0429822	73	5	82
3.8789e-06	-0.0606781	-0.00847682	0.0535055	-0.0371698	-0.0248779	-0.0450878	0.0234841	447	5	80		0.0116701	-0.0721834	-0.018198	0.0230634	-0.0388703	-0.0125298	0.00469023	-0.0186974	11	5	85
0.00198996	-0.0625905	-0.00768046	0.0555468	-0.0364838	-0.0252478	-0.0466953	0.0232825	313	5	80		0.0109235	-0.0705181	-0.0170058	0.0273537	-0.0422842	-0.0109822	0.00519199	-0.0222514	11	5	85
0.00296259	-0.0632171	-0.00808519	0.0558098	-0.0362904	-0.025492	-0.0472314	0.0237515	313	5	80		0.009537	-0.0676881	-0.0149963	0.034651	-0.047913	-0.00902067	0.00598654	-0.0276689	11	5	84
0.00320742	-0.0624045	-0.00798542	0.0550525	-0.0356224	-0.0250845	-0.0467433	0.0234534	313	5	80		0.00765855	-0.0641097	-0.0130928	0.040743	-0.0530581	-0.00572845	0.00685554	-0.0330125	193	5	84
-0.0207305	-0.0289008	0.00467834	0.036853	-0.0279712	-0.0201047	-0.0375567	0.0299669	119	5	75		0.00527382	-0.0601496	-0.0108807	0.0482707	-0.0588555	-0.00398132	0.00771963	-0.0377396	193	5	84
-0.000780687	-0.0598939	-0.00833297	0.0529542	-0.0374555	-0.0244086	-0.0447555	0.0233863	418	5	79		-0.00823164	-0.0478239	-0.00748885	0.0544963	-0.0664903	0.00549352	0.00858242	-0.04115	73	5	81
0.00153319	-0.0644505	-0.00681985	0.0578717	-0.0375967	-0.0257055	-0.0482052	0.0231848	418	5	79		0.0126425	-0.0749915	-0.0198242	0.01797	-0.0340057	-0.0174091	0.00378696	-0.0120644	11	5	84
0.00271106	-0.0640894	-0.00753403	0.0569669	-0.0367508	-0.0255252	-0.0482073	0.023597	418	5	79		0.0117593	-0.0728077	-0.0181482	0.0241593	-0.0390013	-0.0150628	0.00453487	-0.0174542	11	5	84
0.00298531	-0.0630099	-0.00757128	0.0558745	-0.0359606	-0.0250633	-0.0474895	0.0233285	313	5	79		0.0101587	-0.0693076	-0.0153231	0.0348243	-0.047091	-0.0127828	0.00561222	-0.02522	11	5	84
0.00322082	-0.059349	-0.00750496	0.0523664	-0.0337218	-0.0235751	-0.0448944	0.0222822	313	5	79		0.00858334	-0.0659849	-0.0131055	0.0425528	-0.0531371	-0.010277	0.00646611	-0.0312217	11	5	84
-0.0219674	-0.0306626	0.00497675	0.0390967	-0.0296527	-0.0213119	-0.0398416	0.0317766	330	5	75		0.00691085	-0.0627819	-0.011289	0.0484567	-0.0578538	-0.00797309	0.00716935	-0.0357898	193	5	83
0.00108846	-0.0630615	-0.0062223	0.056953	-0.0370707	-0.0250217	-0.0472176	0.0224684	418	5	78		0.00554472	-0.0603988	-0.0100598	0.0522423	-0.0608629	-0.0065617	0.00760399	-0.0384733	193	5	83
0.0017715	-0.0650181	-0.00625143	0.058714	-0.0375691	-0.0257686	-0.0486538	0.0229056	418	5	78		-0.00993335	-0.0450351	-0.0061878	0.0532852	-0.0640313	0.00559777	0.00694828	-0.0390156	73	5	80
0.00257313	-0.0649136	-0.00723134	0.0579489	-0.0372145	-0.0258108	-0.0487611	0.0235898	418	5	78		0.0122966	-0.0747169	-0.0190631	0.0215062	-0.0359422	-0.0190518	0.00381703	-0.0127155	11	5	84
0.00302894	-0.0609734	-0.00743341	0.053991	-0.0347389	-0.0242412	-0.046005	0.0226624	418	5	79		0.0106797	-0.0708381	-0.0157832	0.0341149	-0.0457099	-0.0160156	0.00516733	-0.0224676	11	5	83
0.00341876	-0.0560392	-0.00746446	0.0491859	-0.031717	-0.0222352	-0.0425466	0.0213532	313	5	79		0.00925596	-0.0675455	-0.0133361	0.0429686	-0.0526068	-0.0134346	0.00610579	-0.0294237	11	5	83
-0.022063	-0.0309609	0.00504228	0.039446	-0.0298578	-0.0214511	-0.0401749	0.0319861	330	5	74		0.00781042	-0.0644392	-0.0114093	0.0493433	-0.0576885	-0.0109442	0.00682237	-0.0346233	193	5	83
-0.0195269	-0.0272443	0.00441783	0.0347391	-0.0263544	-0.0189418	-0.0354015	0.0282395	330	5	74		0.00643652	-0.0617922	-0.0100633	0.0532827	-0.0609436	-0.00883234	0.00730557	-0.0379524	193	5	83
0.00131028	-0.0643292	-0.00507589	0.0588473	-0.0375731	-0.0249881	-0.0485237	0.0222269	418	5	77		0.00511418	-0.0595209	-0.00916382	0.0554436	-0.06292	-0.00693201	0.00765081	-0.0399878	193	5	82
0.0016871	-0.0643157	-0.00563909	0.0584165	-0.037153	-0.0252883	-0.0482466	0.0223516	418	5	77		-0.0130925	-0.0406004	-0.00409521	0.0515493	-0.0603427	0.00582406	0.00428493	-0.0356317	187	5	80
0.00220135	-0.0634252	-0.0064687	0.0570077	-0.0364498	-0.0251	-0.0476296	0.0226471	418	5	78		-0.0140067	-0.0404209	-0.0040254	0.0517305	-0.0605175	0.00586702	0.00412294	-0.0354399	187	5	79
0.00296139	-0.0618018	-0.0073442	0.0548469	-0.0352395	-0.024524	-0.0466425	0.02284	418	5	78		0.0115538	-0.0737693	-0.0176825	0.0266211	-0.0385954	-0.0200269	0.00364283	-0.0141849	11	5	83
0.00317	-0.0555581	-0.00717383	0.0489182	-0.0315148	-0.022052	-0.0421	0.0209836	418	5	78		0.0107602	-0.0715415	-0.0158363	0.0341467	-0.0448671	-0.0179789	0.00470395	-0.0206543	11	5	83
-0.0182661	-0.0293641	0.00596168	0.0370752	-0.0260449	-0.0185706	-0.0375415	0.0285569	330	5	73		0.00959615	-0.0686113	-0.0135457	0.0427613	-0.0517375	-0.0155309	0.00569626	-0.0276859	11	5	82
-0.0184693	-0.0271582	0.00483682	0.0345015	-0.0254263	-0.0182209	-0.0350866	0.0274951	330	5	74		0.00835513	-0.0656795	-0.0115196	0.049835	-0.0573846	-0.0130939	0.00648119	-0.0335346	465	5	82
0.00160961	-0.0650765	-0.000769912	0.0622161	-0.0378738	-0.0231839	-0.0506867	0.0204902	418	5	76		0.00710694	-0.0629936	-0.0100037	0.0544897	-0.061217	-0.0107995	0.00702411	-0.0376159	193	5	82
0.00131741	-0.0635692	-0.00254753	0.0596619	-0.0369814	-0.0236714	-0.0486208	0.0206786	418	5	76		0.00597096	-0.0608395	-0.00913444	0.0564626	-0.0630472	-0.00886184	0.00733519	-0.039696	193	5	82
0.00163289	-0.0649035	-0.00470248	0.0595752	-0.037561	-0.0250647	-0.049025	0.022109	418	5	77		-0.0163762	-0.0363636	-0.00206677	0.0500244	-0.0569599	0.00608797	0.00168765	-0.0324091	187	5	79
0.00203046	-0.0616902	-0.00573467	0.0558009	-0.035503	-0.0241917	-0.0464627	0.02174	418	5	77		-0.0169843	-0.0367059	-0.00222548	0.0504571	-0.0576052	0.00611408	0.00181429	-0.032615	187	5	79
0.00245086	-0.0606757	-0.00657416	0.0542571	-0.0347324	-0.0240047	-0.0456455	0.0219399	418	5	77		0.0108628	-0.0726943	-0.0165548	0.030256	-0.0405291	-0.0197449	0.00347802	-0.0157359	11	5	82
0.00294686	-0.0588171	-0.00711762	0.0520976	-0.0334812	-0.0233276	-0.0444047	0.0218224	418	5	77		0.0103462	-0.0712994	-0.0153527	0.0352714	-0.0446769	-0.0186001	0.00416995	-0.0199142	465	5	82
-0.0155159	-0.0299409	0.0076096	0.0374746	-0.0238187	-0.0168123	-0.0377176	0.0270889	330	5	73		0.00949152	-0.0690078	-0.0134986	0.0426583	-0.0507582	-0.0166844	0.00514316	-0.0261201	465	5	82
-0.0158344	-0.0305592	0.00766131	0.0382119	-0.0243733	-0.0171947	-0.0384865	0.0276744	330	5	73		0.00846254	-0.0663722	-0.0115536	0.0498943	-0.0567121	-0.0143923	0.0060412	-0.0323208	465	5	82
-0.0143514	-0.0338022	0.00982928	0.0418511	-0.0242856	-0.0169251	-0.0419042	0.0285125	330	5	72		0.00736793	-0.0637775	-0.0099199	0.0552676	-0.0611715	-0.0121241	0.00666585	-0.0370983	465	5	81
0.00163129	-0.0668167	-0.000675121	0.0639511	-0.0388817	-0.0237719	-0.0520511	0.0209651	418	5	75		0.00598854	-0.0609975	-0.00858291	0.0586154	-0.0640822	-0.00971978	0.00702993	-0.0403748	465	5	81
0.00114613	-0.0626005	-0.00147805	0.0594057	-0.0364888	-0.0228997	-0.0481405	0.0198444	418	5	76		-0.0198578	-0.0319368	7.95045e-05	0.0484859	-0.0534574	0.00636663	-0.00106162	-0.029049	187	5	78
0.0012269	-0.0636966	-0.00358193	0.0591342	-0.0370062	-0.0242952	-0.0482136	0.0210963	418	5	76		-0.0224296	-0.0305381	0.000804822	0.0485746	-0.0530018	0.00656268	-0.00211039	-0.0279093	187	5	78
0.00166898	-0.0601248	-0.00516181	0.0546359	-0.0346619	-0.0235233	-0.0451144	0.0208189	418	5	76		0.00994044	-0.0711621	-0.0151238	0.0346172	-0.0428544	-0.0190155	0.00325875	-0.0177916	465	5	81
0.00231408	-0.0597617	-0.00634946	0.0534825	-0.034191	-0.0236187	-0.0448162	0.0214439	418	5	76		0.00896307	-0.0688019	-0.0131808	0.0424734	-0.0492468	-0.0171448	0.00426079	-0.024223	465	5	81
0.00295155	-0.0549763	-0.0068455	0.0485541	-0.031221	-0.021788	-0.0415574	0.0205446	418	5	76		0.00806124	-0.0664159	-0.011386	0.0496878	-0.0554385	-0.015033	0.00533049	-0.0306457	465	5	81
-0.0106427	-0.0323136	0.0113244	0.0398609	-0.0202918	-0.0139546	-0.0397757	0.0254146	330	5	72		0.00718067	-0.0641673	-0.00989477	0.0551367	-0.060211	-0.0129557	0.00612283	-0.0357529	465	5	81
-0.0101452	-0.0354599	0.0131905	0.0435873	-0.0209164	-0.0142657	-0.0434015	0.0269202	330	5	72		0.00601428	-0.0616818	-0.00851147	0.0591422	-0.0637072	-0.010751	0.00656406	-0.0396349	465	5	80
-0.0101007	-0.0347836	0.0125529	0.0426392	-0.0208136	-0.0141906	-0.0424098	0.0263966	330	5	72		0.00566558	-0.0607225	-0.00817285	0.0597635	-0.064579	-0.00979624	0.00678121	-0.0407552	465	5	81
0.00234724	-0.0643893	-5.55245e-05	0.0619485	-0.0372791	-0.0221846	-0.0509679	0.0202539	418	5	74		-0.0255722	-0.0254244	0.00331997	0.0465529	-0.0486603	0.00694552	-0.00523274	-0.0241547	187	5	77
0.00192149	-0.0636834	-0.000377969	0.0608951	-0.0367262	-0.0222295	-0.0494864	0.0197101	418	5	75		-0.027197	-0.0253598	0.00345054	0.047205	-0.0492727	0.00699649	-0.00553362	-0.0239835	187	5	77
0.0013624	-0.0639183	-0.00174842	0.0602051	-0.0368407	-0.0232595	-0.0484793	0.0200005	418	5	75		0.00785319	-0.067866	-0.0123082	0.0423948	-0.0464759	-0.0172284	0.00252425	-0.0210666	166	5	80
0.00197499	-0.0634125	-0.00314247	0.058416	-0.0358343	-0.0232487	-0.0470368	0.0200946	418	5	75		0.00703899	-0.0655983	-0.0107274	0.0498996	-0.0536524	-0.0150907	0.00414734	-0.0285158	465	5	80
0.00311726	-0.0636865	-0.00483724	0.0573131	-0.0353157	-0.0234552	-0.0468588	0.0209927	418	5	76		0.00640428	-0.0637666	-0.00954626	0.0550709	-0.0587401	-0.0132388	0.00526511	-0.0339506	465	5	80
0.00315151	-0.0590895	-0.0058749	0.0525982	-0.0330024	-0.0224504	-0.0439158	0.0206471	460	5	76		0.00582543	-0.0622503	-0.00865173	0.0583961	-0.0620641	-0.0117053	0.0059198	-0.0375945	465	5	80
0.00280446	-0.0495907	-0.00636135	0.0436869	-0.0281327	-0.019674	-0.0375629	0.0186943	460	5	76		0.00515858	-0.0609839	-0.00799259	0.0601338	-0.0636468	-0.0106002	0.00609268	-0.0393796	465	5	80
-0.00774226	-0.0356981	0.014582	0.0436644	-0.0188443	-0.0126543	-0.0433563	0.0255866	330	5	71		-0.0277636	-0.0226085	0.00471123	0.0456101	-0.0464818	0.00721141	-0.00699544	-0.0220697	187	5	77
-0.00811368	-0.0375039	0.0153093	0.0458614	-0.0197894	-0.0132857	-0.0455272	0.0268526	330	5	71		-0.0295494	-0.0212807	0.00548849	0.0455952	-0.0458254	0.00740654	-0.00802866	-0.0210749	187	5	76
-0.00778828	-0.0359668	0.0146269	0.0439565	-0.0190075	-0.0127575	-0.043606	0.0257071	330	5	71		0.00529556	-0.0644473	-0.00929249	0.0463196	-0.043988	-0.0159361	-0.000674672	-0.0181689	166	5	80
0.00272915	-0.0647797	-9.3491e-05	0.0622899	-0.0374169	-0.0221413	-0.051572	0.0205589	283	5	73		0.00545714	-0.0644323	-0.00950095	0.048113	-0.0472291	-0.0155409	0.000753896	-0.0215171	166	5	80
0.00253706	-0.0637501	-5.9038e-05	0.0613289	-0.0368637	-0.0218544	-0.0506501	0.0201571	283	5	74		0.00521584	-0.0635214	-0.0091424	0.0517468	-0.051914	-0.0144179	0.00235783	-0.026439	166	5	79
0.00229319	-0.063446	0.000271919	0.0608958	-0.0363273	-0.0215434	-0.0494497	0.0192753	283	5	74		0.00454079	-0.0618311	-0.0082927	0.0564194	-0.0571803	-0.0126438	0.00383344	-0.0320631	465	5	79
0.00214205	-0.0642372	-9.23448e-05	0.0609999	-0.0362823	-0.0218888	-0.048691	0.0189363	418	5	74		0.00471651	-0.0613207	-0.0081096	0.0587474	-0.0609099	-0.0115698	0.00512185	-0.03619	465	5	79
0.00262031	-0.0643217	-0.00104327	0.0599178	-0.0355012	-0.0218762	-0.0473981	0.0187403	418	5	75		-0.0317412	-0.0182632	0.00695461	0.0444963	-0.0434224	0.00769871	-0.00987092	-0.0188497	409	5	75
0.00431005	-0.0647008	-0.000912107	0.0590696	-0.0338176	-0.0204635	-0.046016	0.0176535	460	5	75		0.00405034	-0.062548	-0.007718	0.0494476	-0.0443593	-0.0149705	-0.00168319	-0.0184264	166	5	79
0.00447379	-0.0644211	-0.00343816	0.0576753	-0.034057	-0.0217475	-0.0461243	0.0194237	460	5	75		0.00365395	-0.0618869	-0.00740803	0.051458	-0.0465103	-0.0143919	-0.00103979	-0.0206005	166	5	79
-0.00726563	-0.0391183	0.0165972	0.0477297	-0.0195701	-0.0130315	-0.0473191	0.0272708	330	5	70		0.003147	-0.0608979	-0.0070827	0.054348	-0.0501117	-0.0134172	0.000211164	-0.0243474	166	5	79
-0.00707987	-0.0380799	0.0161531	0.0464634	-0.0190569	-0.0126904	-0.0460642	0.0265515	330	5	70		0.00264472	-0.0598054	-0.00677766	0.057234	-0.054006	-0.012253	0.00160487	-0.0284947	166	5	79
-0.00718684	-0.0385324	0.0163224	0.0470118	-0.0193081	-0.012859	-0.046601	0.0268682	330	5	70		-0.033169	-0.0170653	0.00765111	0.0444037	-0.042761	0.00789648	-0.0107663	-0.0179723	409	5	75
0.00277145	-0.065093	-0.00010229	0.0625842	-0.0375897	-0.0222366	-0.0518406	0.0206738	283	5	73		0.0025891	-0.0602709	-0.00588992	0.0530202	-0.0447763	-0.0137856	-0.00283725	-0.018757	166	5	79
0.00246905	-0.0634514	-3.23576e-05	0.0610612	-0.0367072	-0.0217696	-0.0503794	0.0200283	283	5	73		0.00127025	-0.058348	-0.00489256	0.0569074	-0.0479428	-0.012462	-0.00221112	-0.0219298	166	5	78
0.0022629	-0.0636158	0.000343195	0.0612067	-0.0365613	-0.0216337	-0.0498369	0.0194366	283	5	73		0.000281502	-0.0568135	-0.00450593	0.0596081	-0.0513629	-0.0112257	-0.000950293	-0.0255403	166	5	78
0.00273124	-0.064778	0.000756615	0.0617514	-0.0361561	-0.0212154	-0.0492112	0.0185674	283	5	73		0.000680878	-0.0571933	-0.00522524	0.0599317	-0.0541261	-0.0109545	0.000703805	-0.0285434	166	5	78
0.00406324	-0.0655336	0.000835761	0.0610621	-0.0345545	-0.0200684	-0.047346	0.0171845	460	5	74		-0.0336242	-0.016129	0.00810804	0.0439285	-0.0419009	0.00797961	-0.0112898	-0.0172667	409	5	74
0.00764016	-0.0674627	0.00345349	0.0613055	-0.0311405	-0.0160815	-0.0449013	0.0134472	460	5	74		-0.0341667	-0.0158356	0.00846441	0.0441025	-0.0418466	0.00806471	-0.0116703	-0.0170264	409	5	74
-0.00697946	-0.0375776	0.0159435	0.0458497	-0.0187993	-0.0125182	-0.0454553	0.0261967	317	5	70		-0.000817249	-0.0546776	-0.00119673	0.0605739	-0.043694	-0.011014	-0.00664302	-0.0175809	166	5	78
-0.00717657	-0.0386192	0.0163836	0.047121	-0.0193236	-0.0128677	-0.0467159	0.0269252	322	5	70		-0.000182765	-0.0559808	-0.00247109	0.0592012	-0.0448954	-0.0115873	-0.00523273	-0.0187451	166	5	78
-0.00734239	-0.0394963	0.0167542	0.0481915	-0.019765	-0.0131619	-0.0477773	0.0275385	322	5	70		-0.0015428	-0.054386	-0.00236212	0.0616686	-0.048556	-0.0104247	-0.00357957	-0.022466	166	5	77
0.00242313	-0.0639985	3.25493e-05	0.0616399	-0.037032	-0.0219206	-0.0509613	0.020299	283	5	71		-0.00114837	-0.0549057	-0.00317274	0.0613584	-0.0504755	-0.0104273	-0.00216101	-0.0245421	166	5	77
0.00231185	-0.0644689	7.43907e-05	0.0620901	-0.0373184	-0.0221559	-0.0510186	0.0201894	283	5	72		-0.0334844	-0.0154532	0.00849817	0.0433279	-0.0410203	0.00798313	-0.0116187	-0.0166849	409	5	73
0.00206907	-0.0649858	0.00027822	0.0626358	-0.0375838	-0.0223353	-0.0510534	0.020004	283	5	72		-0.0340909	-0.0153371	0.00901513	0.0437637	-0.0411948	0.00806982	-0.0120795	-0.0165181	409	5	73
0.00300423	-0.065448	0.00166031	0.0627353	-0.0362612	-0.0207611	-0.0497469	0.0181691	283	5	72		-0.002276	-0.0525662	0.00030449	0.063398	-0.0439512	-0.00989647	-0.00756347	-0.0177875	166	5	77
0.00454011	-0.0661073	0.00262351	0.0623804	-0.0344501	-0.0189743	-0.0480174	0.0162878	460	5	73		-0.00287355	-0.0523232	-0.000234479	0.0636897	-0.0458078	-0.00969193	-0.00626401	-0.019555	166	5	77
0.0071549	-0.0670917	0.00492018	0.0620762	-0.0313434	-0.0155662	-0.0452763	0.0127963	460	5	73		-0.00370353	-0.0513544	-0.000217576	0.0642655	-0.0469821	-0.00917816	-0.00556228	-0.0207754	166	5	77
0.0102117	-0.066101	0.00710365	0.0596792	-0.0268385	-0.0112109	-0.041093	0.00880244	460	5	73		-0.0334857	-0.0147772	0.0100089	0.0432202	-0.040178	0.00801592	-0.0126874	-0.0157948	409	5	72
-0.00684857	-0.0368728	0.0156445	0.0449899	-0.0184467	-0.0122835	-0.0446028	0.0257054	317	5	69		-0.00408092	-0.0500074	0.00207858	0.0661137	-0.0434307	-0.00866677	-0.00891911	-0.0172084	29	5	76
-0.007103	-0.0382427	0.0162257	0.0466613	-0.0191321	-0.0127398	-0.0462599	0.0266604	322	5	69		-0.00429009	-0.0502705	0.00141285	0.0656531	-0.0444372	-0.00881101	-0.00793727	-0.0181017	29	5	76
-0.00762228	-0.0410385	0.0174119	0.0500725	-0.0205307	-0.0136712	-0.0496418	0.0286095	322	5	69		-0.00454131	-0.0501486	0.000945306	0.0653649	-0.045485	-0.00875224	-0.00700475	-0.0191724	29	5	76
0.00291626	-0.0646306	0.00129157	0.0624031	-0.0364317	-0.0211065	-0.0513123	0.0199195	283	5	71		-0.0318204	-0.0139308	0.0118203	0.0421735	-0.0383104	0.00789094	-0.0137231	-0.0146183	409	5	71
0.00230177	-0.0648339	0.000592562	0.0625452	-0.037236	-0.0219436	-0.0511775	0.0200101	283	5	71		-0.0310422	-0.0131668	0.0137325	0.0416388	-0.0369201	0.00781267	-0.0149065	-0.0134687	428	5	71
0.00179183	-0.0642857	0.0004065	0.0620358	-0.0372292	-0.0221643	-0.050305	0.0195886	283	5	71		-0.00496181	-0.0488128	0.00292725	0.0670979	-0.0427069	-0.00816365	-0.0097367	-0.0164329	29	5	76
0.00184636	-0.0646071	0.000397793	0.0623294	-0.0373939	-0.0222484	-0.0505691	0.0197058	283	5	71		-0.00541436	-0.0486584	0.00265216	0.0669219	-0.0431829	-0.00818051	-0.00923455	-0.016784	29	5	76
0.00318015	-0.0651687	0.00222219	0.0625055	-0.0357091	-0.0201423	-0.0491263	0.0174572	283	5	71		-0.00593428	-0.0482124	0.0023495	0.0665782	-0.0438356	-0.00809372	-0.00850819	-0.0174252	29	5	76
0.00611752	-0.0664199	0.00492522	0.0628146	-0.0328371	-0.016509	-0.0472952	0.0141858	460	5	72		-0.0288824	-0.0127816	0.0147021	0.040676	-0.035436	0.00766169	-0.0153692	-0.0128701	428	5	71
0.00892209	-0.066537	0.00781659	0.0618578	-0.0289806	-0.0123024	-0.0438206	0.00998735	460	5	72		-0.0296239	-0.0127028	0.014956	0.0409686	-0.0357042	0.00773656	-0.0155912	-0.0127898	428	5	71
0.0113176	-0.0668013	0.0101863	0.0609704	-0.0255771	-0.00874088	-0.0405222	0.00624045	460	5	72		-0.00544644	-0.0482519	0.00329797	0.0674872	-0.042293	-0.00795597	-0.0101155	-0.0159579	29	5	75
-0.00629746	-0.0339057	0.0143855	0.0413695	-0.0169623	-0.011295	-0.0410136	0.0236369	317	5	68		-0.00596515	-0.04787	0.00332266	0.0675151	-0.0423047	-0.00787756	-0.0100271	-0.0158646	29	5	75
-0.00613646	-0.0330389	0.0140178	0.0403119	-0.0165287	-0.0110062	-0.0399651	0.0230326	317	5	68		-0.00687563	-0.0470155	0.00341538	0.0674311	-0.0422304	-0.00771868	-0.00986749	-0.0156731	29	5	75
-0.00639041	-0.0344061	0.0145979	0.0419801	-0.0172127	-0.0114617	-0.041619	0.0239858	317	5	68		-0.0257962	-0.0113641	0.0189172	0.039381	-0.032203	0.00748427	-0.0179103	-0.0106234	428	5	70
-0.00716878	-0.0385969	0.0163759	0.0470934	-0.0193092	-0.0128578	-0.0466883	0.0269073	322	5	68		-0.0263125	-0.011177	0.0193166	0.0394796	-0.0322647	0.00756076	-0.018194	-0.0104466	428	5	70
0.00366338	-0.0618088	0.00545603	0.0608896	-0.0323015	-0.0176336	-0.0512099	0.0201557	283	5	70		-0.00588089	-0.0477809	0.00356533	0.0677073	-0.04192	-0.00779931	-0.010386	-0.0155256	29	5	75
0.00556726	-0.0649674	0.00541384	0.0625864	-0.0328145	-0.0168424	-0.0497088	0.0165769	283	5	70		-0.00709668	-0.0466751	0.00396645	0.0679202	-0.0412842	-0.00753908	-0.0106918	-0.0146754	29	5	74
0.00491764	-0.0665702	0.00339383	0.0638463	-0.0352309	-0.0190094	-0.0510225	0.0177648	283	5	70		-0.00848232	-0.0450428	0.00450701	0.0678364	-0.0405061	-0.00725888	-0.0109539	-0.0137816	29	5	74
0.00361544	-0.066393	0.00154149	0.0636801	-0.0368759	-0.020943	-0.0513219	0.0189444	283	5	70		-0.0233076	-0.0100541	0.0229377	0.0383856	-0.0294518	0.00739427	-0.0203686	-0.00858754	428	5	69
0.0029192	-0.0661909	0.00120754	0.0636225	-0.0372929	-0.0215472	-0.0512406	0.0192285	283	5	70		-0.0218628	-0.00895069	0.0260897	0.0376699	-0.0274769	0.00738238	-0.0223126	-0.00698573	428	5	69
0.00341029	-0.0654756	0.0020957	0.0627591	-0.0358904	-0.0202182	-0.0496226	0.0177782	390	5	71		-0.00873688	-0.0450283	0.00486608	0.0683195	-0.0396697	-0.00711305	-0.0116504	-0.012773	29	5	74
0.00807545	-0.0677915	0.00739241	0.0637547	-0.031031	-0.0138601	-0.0462409	0.011579	390	5	71		-0.0102434	-0.0428586	0.00591038	0.0683244	-0.0381778	-0.00670715	-0.0124542	-0.0112451	29	5	73
0.0103906	-0.0674052	0.00977717	0.0626081	-0.0276925	-0.0102624	-0.0432755	0.00813372	460	5	71		-0.0112005	-0.0411503	0.00699991	0.0685152	-0.0367273	-0.0063278	-0.0134228	-0.00984138	486	5	72
-0.00588856	-0.0317042	0.0134515	0.0386834	-0.0158609	-0.0105616	-0.0383506	0.0221021	317	5	67		-0.0193057	-0.00827292	0.0289169	0.0370717	-0.02542	0.00724534	-0.0240405	-0.00567233	428	5	69
-0.00609884	-0.0328363	0.0139318	0.0400647	-0.0164273	-0.0109388	-0.0397201	0.0228914	317	5	67		-0.0172336	-0.00667673	0.0334914	0.0360435	-0.0226155	0.00725684	-0.0268576	-0.00339039	428	5	68
-0.00670565	-0.0361034	0.015318	0.044051	-0.0180618	-0.0120271	-0.0436721	0.025169	317	5	67		-0.0107269	-0.0428649	0.00635935	0.0689386	-0.0368814	-0.00624704	-0.0133889	-0.00970763	486	5	72
-0.0076167	-0.0410085	0.0173991	0.0500359	-0.0205157	-0.0136612	-0.0496055	0.0285886	322	5	68		-0.0118708	-0.0408426	0.00733522	0.0688617	-0.035792	-0.00601225	-0.0140188	-0.0086871	486	5	72
0.00574056	-0.0627094	0.00942075	0.0617003	-0.029339	-0.0140103	-0.0496847	0.0167297	372	5	69		-0.0118745	-0.0396422	0.00812686	0.0687905	-0.0353287	-0.00592992	-0.0144622	-0.00855534	486	5	72
0.00896122	-0.0687257	0.00806406	0.065398	-0.0315432	-0.0140717	-0.0500172	0.0135972	372	5	69		-0.0117808	-0.0387137	0.00892956	0.068911	-0.0348219	-0.00579854	-0.0150321	-0.00833056	486	5	72
0.00757126	-0.0692971	0.00530279	0.0657784	-0.0341966	-0.016842	-0.0510204	0.0153441	283	5	69		-0.0134355	-0.00548149	0.038419	0.035234	-0.0193531	0.00708875	-0.0299133	-0.00114112	495	5	68
0.00655909	-0.0680183	0.00419606	0.0646105	-0.0345723	-0.0177059	-0.0503024	0.0157607	390	5	70		-0.0132285	-0.00455379	0.0405267	0.0347124	-0.0182739	0.00720065	-0.0312102	-5.71076e-05	428	5	67
0.00496239	-0.0652349	0.00303448	0.0622189	-0.0343946	-0.0185005	-0.0488731	0.0164155	390	5	70		-0.0121775	-0.0411062	0.00772417	0.0694622	-0.0343544	-0.00530754	-0.0150099	-0.00707727	486	5	72
0.00652767	-0.0659817	0.00532746	0.0624515	-0.0322847	-0.0158665	-0.0469803	0.0137046	390	5	70		-0.0131662	-0.0395845	0.00854622	0.0695401	-0.0332902	-0.00500559	-0.0156689	-0.00601611	486	5	71
0.0113457	-0.0673123	0.0113916	0.0624254	-0.0262053	-0.00842195	-0.0419497	0.00622818	390	5	70		-0.0131429	-0.0385889	0.00901954	0.0693358	-0.0334385	-0.0052462	-0.0156818	-0.00641132	486	5	71
-0.00561607	-0.030237	0.012829	0.0368933	-0.015127	-0.0100729	-0.0365759	0.0210794	317	5	66		-0.0125905	-0.0376458	0.00984944	0.0693383	-0.0333864	-0.00533457	-0.0160714	-0.00682369	486	5	71
-0.00607316	-0.032698	0.0138732	0.039896	-0.0163582	-0.0108927	-0.0395528	0.022795	317	5	66		-0.0120789	-0.0368594	0.0107844	0.0695343	-0.0330433	-0.00522856	-0.0167238	-0.00688906	486	5	71
-0.00648994	-0.034942	0.0148252	0.0426339	-0.0174808	-0.0116402	-0.0422672	0.0243593	317	5	67		-0.00890116	-0.00323211	0.0461883	0.0338799	-0.0146313	0.00702994	-0.0347315	0.00246536	495	5	67
-0.00725136	-0.0390414	0.0165646	0.0476359	-0.0195317	-0.0130059	-0.0472261	0.0272172	322	5	67		-0.00954839	-0.002976	0.0462862	0.0337308	-0.0147507	0.00714613	-0.0347743	0.00254586	495	5	67
0.00186771	-0.0544159	0.0173746	0.0579033	-0.0224862	-0.0101756	-0.0485685	0.0186886	372	5	68		-0.0143785	-0.0378654	0.00987312	0.0699686	-0.0310596	-0.00412765	-0.0171475	-0.00379424	486	5	71
0.00798364	-0.064005	0.0142934	0.063142	-0.0260106	-0.00996709	-0.048686	0.0133274	372	5	68		-0.0144993	-0.0372137	0.0102445	0.0699318	-0.0309439	-0.00417963	-0.0172976	-0.00378495	486	5	71
0.0122135	-0.0703219	0.0128814	0.0666665	-0.0278002	-0.00933599	-0.0484429	0.00917221	372	5	69		-0.0140349	-0.0364589	0.0108078	0.0698445	-0.0312854	-0.00449189	-0.0173724	-0.00446563	486	5	70
0.0127348	-0.0724983	0.0115379	0.0680315	-0.0295139	-0.0103167	-0.0490545	0.00903089	372	5	69		-0.0126802	-0.0358528	0.0117523	0.0699227	-0.0317395	-0.00475065	-0.0177445	-0.00559431	486	5	70
0.0122278	-0.0711082	0.00988391	0.0664807	-0.0297385	-0.0110912	-0.0479336	0.0088785	390	5	69		-0.0129463	-0.0344132	0.0133489	0.0702872	-0.0301468	-0.00405579	-0.0192021	-0.00429159	486	5	69
0.011207	-0.0692841	0.00896812	0.0648375	-0.0296354	-0.0116412	-0.046896	0.00929741	390	5	69		-0.00693989	-0.00254363	0.0490872	0.0335467	-0.0128252	0.0069438	-0.0365608	0.0037952	495	5	66
0.010075	-0.0679293	0.00891215	0.0636141	-0.0292172	-0.011691	-0.0453163	0.00916559	390	5	69		-0.00641556	-0.00162123	0.0512504	0.0329125	-0.0117234	0.00709763	-0.0378529	0.00479793	495	5	66
0.0123292	-0.069772	0.0128327	0.0645834	-0.0261439	-0.00758388	-0.0424045	0.00497773	390	5	70		-0.0153935	-0.0360894	0.0112255	0.0703119	-0.0291257	-0.00337969	-0.0185001	-0.00196097	486	5	70
-0.00568784	-0.0306235	0.012993	0.0373648	-0.0153203	-0.0102016	-0.0370434	0.0213487	317	5	66		-0.0155504	-0.0351995	0.01192	0.0703904	-0.0286172	-0.00324733	-0.0189904	-0.00161899	486	5	70
-0.00624806	-0.0336397	0.0142727	0.041045	-0.0168293	-0.0112064	-0.0406919	0.0234515	317	5	66		-0.0147038	-0.0343234	0.0128795	0.0703853	-0.0289244	-0.00350738	-0.0193337	-0.00244668	486	5	69
-0.00665852	-0.0358496	0.0152103	0.0437414	-0.0179348	-0.0119426	-0.0433651	0.0249921	322	5	66		-0.0139195	-0.0330348	0.0146073	0.0703815	-0.0281843	-0.00311253	-0.0204993	-0.002383	486	5	69
-0.00654208	-0.0352227	0.0149443	0.0429765	-0.0176212	-0.0117337	-0.0426068	0.0245551	95	5	66		-0.0126801	-0.0322727	0.0160483	0.0700532	-0.0279751	-0.00286952	-0.021311	-0.00288181	477	5	68
0.0059702	-0.0585342	0.01877	0.0601057	-0.0214273	-0.00731874	-0.0467567	0.0132488	372	5	67		-0.00513986	-0.00135006	0.0526537	0.0327479	-0.0106774	0.006992	-0.038743	0.00548918	495	5	65
0.0106444	-0.0668107	0.0184784	0.0655775	-0.02359	-0.00640748	-0.0478116	0.00925396	372	5	67		-0.00477568	-0.00074458	0.0540422	0.032306	-0.00994665	0.00708984	-0.0395666	0.00613766	495	5	65
0.0158291	-0.0734932	0.0174045	0.0690665	-0.0247979	-0.00490375	-0.0468478	0.00383037	372	5	68		-0.016481	-0.0331887	0.0137732	0.0708068	-0.0260061	-0.00205374	-0.0208984	0.000718046	486	5	69
0.0168432	-0.0740415	0.0159615	0.068636	-0.0252298	-0.00495333	-0.0457497	0.00250424	372	5	68		-0.0160474	-0.0320677	0.0149861	0.0706384	-0.0256475	-0.00188276	-0.0215518	0.000587499	486	5	69
0.0166429	-0.0727078	0.0146903	0.0671116	-0.0250844	-0.00529603	-0.0445255	0.00208241	390	5	68		-0.0148368	-0.0311386	0.0164157	0.0700521	-0.0256428	-0.0017409	-0.0221522	-0.000165023	477	5	68
0.0158931	-0.0724233	0.0144107	0.0668799	-0.025321	-0.00572396	-0.0441585	0.00244219	390	5	68		-0.0126505	-0.0305296	0.0180771	0.0691535	-0.0261141	-0.00174084	-0.0227591	-0.00163423	477	5	68
0.014333	-0.069611	0.0139169	0.0642725	-0.0245042	-0.00577137	-0.0417885	0.00264066	390	5	69		-0.0042835	-0.00063239	0.0544928	0.0321877	-0.00950413	0.0070447	-0.039846	0.00641444	495	5	65
-0.00575494	-0.0309847	0.0131462	0.0378056	-0.015501	-0.0103219	-0.0374803	0.0216006	272	5	65		-0.00415562	-0.000221793	0.0553205	0.0318758	-0.00905732	0.00711248	-0.0403332	0.00682379	437	5	64
-0.00640211	-0.0345031	0.0146364	0.0420943	-0.0172584	-0.0114898	-0.0417276	0.0240432	272	5	65		-0.0176997	-0.0310203	0.0158652	0.0711352	-0.0224113	-0.00020966	-0.0232796	0.00396426	486	5	68
-0.00689173	-0.0371858	0.0157711	0.0453619	-0.0185965	-0.0123776	-0.0449608	0.0258994	95	5	65		-0.0175545	-0.029071	0.0178386	0.0703077	-0.0210693	0.000651842	-0.0244316	0.00454699	109	5	67
-0.00702077	-0.0378838	0.0160775	0.0462108	-0.0189374	-0.0125964	-0.0457913	0.0263697	95	5	65		-0.015309	-0.0287506	0.0188792	0.0689362	-0.0227374	1.59455e-05	-0.024057	0.00199393	477	5	67
0.00643776	-0.0609522	0.0199389	0.0625428	-0.0216255	-0.00694015	-0.0481246	0.0126079	372	5	66		-0.0131625	-0.0280845	0.020546	0.0676053	-0.0232366	-1.36366e-05	-0.024531	0.000533958	477	5	67
0.00975756	-0.0650637	0.0198757	0.064881	-0.0221863	-0.00588394	-0.0477581	0.00958733	372	5	67		-0.0117074	-0.0275049	0.0218929	0.0665933	-0.0233268	7.41916e-05	-0.025059	-0.000212948	477	5	67
0.0169001	-0.073842	0.0201969	0.0696352	-0.0226372	-0.00260694	-0.0458591	0.00144451	372	5	67		-0.00368557	-0.000223858	0.0553257	0.0317367	-0.00867516	0.00705611	-0.0403214	0.00698781	437	5	64
0.0198531	-0.0764377	0.0194919	0.070414	-0.0226131	-0.00134448	-0.0442224	-0.00220194	372	5	67		-0.00389679	0.000156371	0.0559094	0.0314735	-0.00843174	0.00712963	-0.0406603	0.00728866	437	5	64
0.0201479	-0.0761725	0.0187768	0.0698641	-0.0225832	-0.00140377	-0.0436418	-0.00270628	372	5	67		-0.018528	-0.0268484	0.0199547	0.0697175	-0.0176345	0.00267359	-0.0264726	0.00737807	109	5	67
0.0205549	-0.0769815	0.0187852	0.0704919	-0.0227066	-0.00136296	-0.0438708	-0.00305661	390	5	67		-0.0176268	-0.0260604	0.02099	0.0684679	-0.0178435	0.0027864	-0.0265404	0.00655214	109	5	66
0.0204618	-0.0784839	0.0187542	0.0718855	-0.023674	-0.00191395	-0.0450852	-0.00217395	390	5	67		-0.0152135	-0.0260735	0.0218234	0.0670031	-0.0198039	0.00192618	-0.0259889	0.00384426	477	5	66
-0.00521589	-0.0280825	0.0119149	0.0342644	-0.0140491	-0.00935512	-0.0339697	0.0195773	272	5	64		-0.0123856	-0.0253223	0.0239309	0.0650869	-0.0206052	0.0017087	-0.0265216	0.00192785	477	5	66
-0.00616694	-0.0337077	0.0143064	0.0410562	-0.0167871	-0.0111102	-0.0405903	0.0232832	272	5	64		-0.0116784	-0.0227834	0.0270367	0.0626496	-0.0181506	0.00328307	-0.0283184	0.00328348	477	5	66
-0.00677364	-0.0368217	0.0156184	0.0448792	-0.018374	-0.0121934	-0.0444226	0.0255309	95	5	64		-0.00327048	-0.000144414	0.0552284	0.0314678	-0.00808577	0.00711969	-0.0402038	0.0073121	437	5	63
-0.00693773	-0.0380746	0.0161668	0.0463522	-0.0189348	-0.0125066	-0.0457862	0.026226	95	5	65		-0.00350793	0.00017109	0.055656	0.031187	-0.0080531	0.00713447	-0.0404205	0.00742948	437	5	63
-0.00772519	-0.0418585	0.0177395	0.0510405	-0.0209186	-0.0139109	-0.0505657	0.0291013	95	5	64		-0.0180618	-0.0240282	0.0230104	0.0672941	-0.0151882	0.00449639	-0.028066	0.00848323	109	5	66
0.00713053	-0.0618112	0.0200597	0.0630688	-0.0215865	-0.00658848	-0.0480027	0.0117754	372	5	65		-0.016949	-0.0236232	0.0238004	0.0661997	-0.0157005	0.00436636	-0.0280058	0.00747171	477	5	66
0.0122279	-0.0686041	0.0212663	0.067389	-0.0217961	-0.00418104	-0.0475523	0.00644496	372	5	66		-0.0148795	-0.0235557	0.0246875	0.0648933	-0.0171101	0.00370014	-0.0277565	0.00545541	477	5	66
0.0167148	-0.0728681	0.021517	0.0692061	-0.0213494	-0.00173872	-0.0453867	0.000969124	372	5	66		-0.0133125	-0.0217214	0.0273818	0.0625885	-0.0159311	0.00458192	-0.0289964	0.00551912	477	5	65
0.0209843	-0.0774079	0.0211338	0.0713125	-0.0214221	0.000106001	-0.0438134	-0.00407935	372	5	66		-0.00288496	-0.000395821	0.0547655	0.0316688	-0.00759863	0.00737099	-0.0398842	0.00759117	437	5	62
0.0215899	-0.0770616	0.0203994	0.0704834	-0.0211811	0.000357806	-0.0427343	-0.00508954	372	5	66		-0.002995	-0.000239371	0.054906	0.0314493	-0.00766742	0.00730598	-0.0399305	0.00755777	437	5	62
0.021932	-0.0781647	0.0201969	0.071417	-0.0216861	7.56433e-05	-0.043427	-0.00508536	390	5	66		-0.00317919	7.61209e-05	0.0551937	0.0310232	-0.00765914	0.00727442	-0.0399895	0.00761972	437	5	62
-0.00166372	-0.0452563	0.0186034	0.050712	-0.0182364	-0.008567	-0.0441008	0.0192214	272	5	64		-0.0178416	-0.0215425	0.025727	0.0652607	-0.0124823	0.00638605	-0.0296919	0.0100624	109	5	65
-0.00531343	-0.0369422	0.0154791	0.0440514	-0.0174638	-0.0108934	-0.0424081	0.0231765	95	5	64		-0.0160818	-0.0206862	0.0273103	0.0634422	-0.01277	0.00642009	-0.0299556	0.00895134	477	5	65
-0.00557307	-0.0400669	0.0167753	0.047644	-0.0188059	-0.0116167	-0.0456797	0.0247736	95	5	64		-0.0133207	-0.0176477	0.0318622	0.059502	-0.0107161	0.00790536	-0.0320083	0.00915643	477	5	64
-0.00509803	-0.0436134	0.0179538	0.051222	-0.019986	-0.0119077	-0.0483155	0.0253093	95	5	64		-0.0112539	-0.01428	0.0366255	0.0558358	-0.00746827	0.00995553	-0.0345975	0.0107171	153	5	63
-0.000994108	-0.0497157	0.018454	0.0552139	-0.0206353	-0.0103292	-0.0484031	0.0209903	95	5	64		-0.00270719	-0.00045697	0.0546405	0.0316876	-0.00734551	0.00753511	-0.039734	0.00776686	437	5	62
0.00162241	-0.0537395	0.0192952	0.0578778	-0.0207988	-0.00890055	-0.0482518	0.0179297	95	5	64		-0.00267645	-0.000190355	0.0548504	0.031181	-0.00722869	0.0075803	-0.0396103	0.00789239	437	5	62
0.0080565	-0.0617438	0.0196077	0.0624236	-0.0211284	-0.00605239	-0.0468811	0.0105365	372	5	64		-0.00305248	0.000107577	0.0550344	0.0308028	-0.00723376	0.00757474	-0.0395584	0.0080083	437	5	62
0.0162811	-0.0725871	0.021285	0.0691393	-0.0214477	-0.00208	-0.0457329	0.0014302	372	5	65		-0.0181281	-0.0195339	0.0278287	0.0640134	-0.00971977	0.00820381	-0.0312371	0.012047	109	5	65
0.0204364	-0.0767563	0.0214769	0.0710817	-0.0211664	3.71273e-05	-0.0440276	-0.00351055	372	5	65		-0.0168621	-0.0166478	0.0315295	0.0611501	-0.0067949	0.0103174	-0.0331868	0.0134241	153	5	64
0.0221557	-0.0782741	0.0208369	0.0715676	-0.0212465	0.000583386	-0.0432294	-0.00557087	372	5	65		-0.0136764	-0.0141048	0.0358096	0.0575167	-0.00516975	0.0115227	-0.0349977	0.0132991	153	5	63
0.0225703	-0.07922	0.0209124	0.0723207	-0.0214941	0.000615976	-0.0435767	-0.00584392	92	5	65		-0.010983	-0.0122811	0.0391439	0.0546753	-0.00414979	0.0121315	-0.0364287	0.0131122	153	5	63
0.0222885	-0.0780753	0.0207175	0.0712578	-0.0211039	0.000720796	-0.0428446	-0.0058691	92	5	66		-0.001899	-0.000725609	0.054567	0.0318482	-0.00658902	0.00815675	-0.0392917	0.00837113	437	5	62
0.00157097	-0.0486147	0.019481	0.0522411	-0.017456	-0.00616794	-0.0423516	0.0149067	95	5	63		-0.00186223	-0.000313155	0.0552098	0.0310856	-0.00656514	0.00824242	-0.0390981	0.00859142	437	5	62
0.000543321	-0.0439406	0.017666	0.0479213	-0.0162418	-0.00670758	-0.040462	0.0163107	95	5	63		-0.00273542	4.88958e-05	0.0551683	0.0307599	-0.00688543	0.00793284	-0.0392386	0.00840533	437	5	62
-0.000711214	-0.046529	0.0188231	0.0515679	-0.018057	-0.00826317	-0.0446658	0.0193062	95	5	63		-0.015947	-0.0129394	0.0364082	0.0585977	-0.00150603	0.0139649	-0.0364199	0.016876	153	5	63
0.00186959	-0.0519157	0.019405	0.0557783	-0.0192986	-0.00781156	-0.0462846	0.0172492	95	5	64		-0.0124425	-0.0117727	0.0393006	0.0557796	-0.00170957	0.0138624	-0.0372363	0.0154876	153	5	62
0.00601769	-0.0579273	0.0199789	0.0595959	-0.0198124	-0.00598731	-0.0459534	0.0124603	95	5	64		-0.00953051	-0.0106477	0.0418919	0.0531967	-0.00180967	0.0136628	-0.0380547	0.0144825	153	5	62
0.00861229	-0.0622485	0.0212235	0.0625608	-0.0199538	-0.00430495	-0.0457407	0.00906424	95	5	64		-0.00830158	-0.00996223	0.0432783	0.0520077	-0.0014568	0.0138212	-0.0386085	0.0144022	153	5	62
0.0166732	-0.0723503	0.0215406	0.0685399	-0.0207362	-0.00119023	-0.0445411	0.000256244	95	5	64		-3.692e-05	-0.00113714	0.0555482	0.032038	-0.00558956	0.00927403	-0.0387413	0.00942576	498	5	62
0.0202276	-0.0763514	0.0216886	0.0708172	-0.0209028	0.000151418	-0.0439344	-0.0033283	372	5	64		-9.35033e-05	-0.000747668	0.0563008	0.0313857	-0.00569011	0.00932135	-0.0386256	0.00961064	437	5	62
0.0221021	-0.0783553	0.0210797	0.0717374	-0.0211666	0.00064298	-0.0434037	-0.00545715	92	5	64		-0.015457	-0.0117468	0.0382636	0.0580017	0.000560756	0.0154399	-0.0377064	0.0182733	153	5	62
0.0227837	-0.0797745	0.0210906	0.0728338	-0.0215697	0.000667654	-0.0438609	-0.00598144	92	5	64		-0.0136123	-0.0111184	0.0399593	0.0568215	0.000930764	0.0157653	-0.0383578	0.0179642	153	5	62
0.0230101	-0.0800271	0.0215115	0.0730046	-0.0213738	0.00104821	-0.0436596	-0.00637532	92	5	65		-0.0104234	-0.0104268	0.0421358	0.0544312	0.000245139	0.015217	-0.0388021	0.016443	153	5	62
0.0216112	-0.0751748	0.0201961	0.0685793	-0.0200855	0.000973836	-0.0410214	-0.00597891	92	5	65		-0.00825166	-0.00980268	0.0436649	0.0523386	-0.000495315	0.01454	-0.0390158	0.015197	153	5	62
0.00757112	-0.0519588	0.020144	0.0522031	-0.014582	-0.00174162	-0.0381171	0.00845878	95	5	62		0.00223238	-0.00185935	0.0567165	0.0327918	-0.00447988	0.0105972	-0.0383505	0.0105963	498	5	61
0.00689721	-0.0517174	0.020106	0.0523651	-0.0149281	-0.00230522	-0.0388507	0.00944832	95	5	62		0.00229127	-0.00147788	0.0574856	0.0320842	-0.00471517	0.0105133	-0.0383022	0.0106075	498	5	61
0.00847578	-0.0570141	0.0214444	0.0571151	-0.0163553	-0.00215616	-0.0414816	0.00865761	95	5	63		-0.0127316	-0.0104438	0.0416046	0.0566424	0.00249072	0.0169593	-0.0394264	0.0189972	153	5	62
0.0117246	-0.0631966	0.0218092	0.0617228	-0.0178077	-0.00151385	-0.0427798	0.00551996	95	5	63		-0.0105961	-0.010119	0.042948	0.0552455	0.00204236	0.0166142	-0.0396753	0.0180403	153	5	62
0.0134189	-0.0663299	0.0229402	0.0640019	-0.0179374	-0.000299284	-0.0427688	0.0032068	95	5	63		-0.0079009	-0.00953444	0.0446534	0.0529626	0.00125291	0.015899	-0.0398487	0.016655	153	5	62
0.0161627	-0.0709341	0.022353	0.0672044	-0.0194203	-0.000150199	-0.0433675	0.000214604	95	5	64		0.00364949	-0.00254317	0.0571715	0.0337539	-0.00362831	0.0115431	-0.0381902	0.0113988	498	5	61
0.0203215	-0.0757281	0.0209646	0.0700017	-0.020736	6.54726e-05	-0.0434094	-0.00345033	92	5	64		0.00460352	-0.00226287	0.0586358	0.0329604	-0.0036475	0.0118032	-0.0379947	0.0117132	498	5	61
0.0217526	-0.0778227	0.021176	0.0713734	-0.0209534	0.000637019	-0.0433935	-0.00500236	92	5	64		-0.0133137	-0.0103982	0.0415808	0.0572068	0.00315693	0.0174682	-0.039664	0.0197294	153	5	62
0.0228026	-0.0798935	0.0210398	0.072938	-0.0216296	0.000607389	-0.0439878	-0.00590604	92	5	64		-0.0112004	-0.0100964	0.0431603	0.0562473	0.00321697	0.0175862	-0.0401575	0.0192577	153	5	62
0.0231195	-0.0807155	0.0214388	0.0736614	-0.0217346	0.000804344	-0.0442469	-0.00619889	92	5	64		-0.00728612	-0.0095743	0.0457958	0.0540259	0.00286832	0.0173288	-0.0406591	0.018112	153	5	62
0.0133062	-0.0558905	0.021173	0.0528541	-0.0121755	0.00272851	-0.0339015	0.00127964	95	5	61		-0.00376047	-0.0091729	0.048559	0.0523047	0.00298542	0.0175733	-0.0409578	0.0178294	479	5	61
0.0161372	-0.0630453	0.0237592	0.058878	-0.0129803	0.00411508	-0.0365907	-0.000415239	95	5	61		0.0065791	-0.00392077	0.0585973	0.0358704	-0.00180195	0.0136898	-0.0379835	0.0133021	498	5	60
0.016571	-0.0653851	0.0246581	0.0611498	-0.0136206	0.00417124	-0.037994	-0.000475496	95	5	62		0.00685381	-0.00332909	0.0595327	0.0345222	-0.00232818	0.0133166	-0.0378306	0.0130053	498	5	60
0.0168085	-0.0673679	0.024047	0.0631067	-0.0152262	0.00308473	-0.0395506	-0.00047586	95	5	62		0.00749986	-0.00267665	0.0611874	0.033047	-0.00276716	0.0131944	-0.0376331	0.0130042	498	5	60
0.0179866	-0.0708175	0.0240922	0.0660643	-0.0166663	0.00274822	-0.0410409	-0.00151633	95	5	62		-0.0126893	-0.0102084	0.0424334	0.0572399	0.00380166	0.0180152	-0.0401522	0.0201442	153	5	62
0.0200929	-0.0746481	0.022812	0.068899	-0.0187234	0.00196821	-0.0420415	-0.00369725	95	5	63		-0.0100318	-0.00995628	0.0445418	0.0563714	0.00405808	0.0183804	-0.0407886	0.0198508	479	5	62
0.0220862	-0.0782238	0.0216208	0.0716054	-0.0206418	0.00111194	-0.0432632	-0.00531509	92	5	63		-0.00586954	-0.00959689	0.0474563	0.0543172	0.00373426	0.0182839	-0.0411358	0.0189479	479	5	61
0.0230011	-0.0800547	0.0216914	0.0730227	-0.0211838	0.00119001	-0.0437339	-0.00618836	92	5	63		-0.00261259	-0.00919907	0.0498581	0.0522658	0.00335374	0.0181229	-0.0410543	0.0183262	479	5	60
0.0230448	-0.0807883	0.0211641	0.073753	-0.0219364	0.000527234	-0.0445313	-0.00592303	92	5	63		0.00823194	-0.00434946	0.0599475	0.0363907	-0.00111905	0.0146575	-0.0378851	0.0141877	498	5	60
0.0224411	-0.0786972	0.0206024	0.0718513	-0.0213955	0.000492191	-0.0433829	-0.00577928	92	5	64		0.0108551	-0.004021	0.0630512	0.0349674	-0.00103791	0.0153245	-0.0374648	0.0148524	498	5	59
0.0203136	-0.066271	0.0247223	0.059737	-0.0113419	0.00739931	-0.0337281	-0.00569032	95	5	61		-0.00778301	-0.00983704	0.046626	0.0558604	0.00442658	0.0189168	-0.0412024	0.0200107	479	5	61
0.0216182	-0.0705072	0.0262795	0.0635508	-0.0120785	0.00786122	-0.0358788	-0.00606561	95	5	61		-0.00397124	-0.00948961	0.0493665	0.0537137	0.0039323	0.0187276	-0.0412193	0.0192141	479	5	60
0.0224047	-0.0734266	0.0268118	0.06623	-0.01308	0.00768112	-0.0375315	-0.00631762	95	5	61		0.000433352	-0.00881444	0.0527732	0.0504756	0.00324672	0.0184232	-0.040784	0.0184044	479	5	60
0.0226747	-0.0757105	0.0266086	0.0684971	-0.014691	0.00683458	-0.0390073	-0.00670298	95	5	61		0.00422245	-0.0079794	0.0559373	0.0470404	0.00252712	0.0180783	-0.0400907	0.0177496	479	5	59
0.022987	-0.0774848	0.0260744	0.0701955	-0.0160787	0.00595377	-0.0402412	-0.00690247	95	5	62		0.0069049	-0.00715966	0.0583006	0.0440215	0.00183993	0.017672	-0.0393896	0.0171821	479	5	59
0.022915	-0.0792811	0.0230717	0.072171	-0.0195504	0.00267918	-0.0427532	-0.00624671	92	5	62		0.00948355	-0.00617893	0.0607993	0.0406811	0.0010446	0.0171939	-0.0385821	0.0166103	479	5	59
0.0231804	-0.0805151	0.021926	0.0733795	-0.0210578	0.00137093	-0.0439937	-0.00606371	92	5	62		0.011247	-0.00503418	0.0628335	0.037268	4.61647e-05	0.0164472	-0.0378049	0.0158678	498	5	59
0.0232473	-0.0811388	0.0214239	0.0739962	-0.0217755	0.000775426	-0.0445946	-0.00599285	92	5	62		0.0142146	-0.00429227	0.066547	0.0347664	-0.000277744	0.0167978	-0.0372006	0.0162441	498	5	58
0.0218527	-0.0777777	0.0193738	0.0711089	-0.0217951	-0.000463718	-0.0436819	-0.0048141	92	5	63		-0.00533982	-0.00963216	0.0487961	0.0547361	0.00435695	0.0191235	-0.0412479	0.0198926	479	5	60
0.0231972	-0.0705568	0.0261878	0.0625847	-0.0110047	0.00931847	-0.0336701	-0.00855301	95	5	60		-0.00213479	-0.00925824	0.0515432	0.0528093	0.00402425	0.0191543	-0.041074	0.0195648	479	5	59
0.0256897	-0.0776286	0.0287934	0.0687491	-0.0119969	0.0104025	-0.0368067	-0.00967682	95	5	60		0.00131872	-0.00872623	0.0543795	0.0502898	0.00351552	0.0190098	-0.0406852	0.0190757	479	5	59
0.0259155	-0.0782627	0.0289719	0.0692977	-0.012136	0.0104656	-0.0370637	-0.00983712	95	5	60		0.00393184	-0.00821725	0.0563818	0.0480265	0.00299107	0.0187177	-0.0402704	0.0185298	479	5	59
0.0247944	-0.0770532	0.0271393	0.068639	-0.0134522	0.00857877	-0.0377251	-0.00867539	95	5	60		0.00699697	-0.00749119	0.0590692	0.0451366	0.00239435	0.0184698	-0.0396354	0.0180762	479	5	59
0.0248205	-0.0783247	0.0274261	0.0700087	-0.0142228	0.00826645	-0.0386093	-0.00878264	292	5	61		0.0101832	-0.00661914	0.06212	0.0418984	0.00175295	0.0182576	-0.0388548	0.0177253	479	5	58
0.0241973	-0.0798581	0.025057	0.0720031	-0.0173985	0.00517447	-0.0413817	-0.00749108	292	5	61		0.0129774	-0.00571031	0.064955	0.0387254	0.00108211	0.0179998	-0.0380681	0.0173929	498	5	58
0.0236879	-0.0809953	0.0227029	0.0735707	-0.0203915	0.00225438	-0.0436457	-0.00654729	92	5	61		0.0156068	-0.00488556	0.067956	0.0359479	0.000543935	0.0179574	-0.0373892	0.0173366	498	5	58
0.0230071	-0.0795765	0.0214289	0.0724267	-0.0208258	0.00130097	-0.0434343	-0.0060222	92	5	62		-0.00137408	-0.00910064	0.0527003	0.0523605	0.00410429	0.0194166	-0.0409423	0.0198411	479	5	59
0.0213931	-0.0761272	0.018944	0.0695881	-0.0213117	-0.000452964	-0.0427726	-0.00466903	92	5	62		0.000729751	-0.00878672	0.0545049	0.0508803	0.00381731	0.0193729	-0.0407219	0.0195975	479	5	59
0.0220341	-0.0656858	0.0243507	0.057981	-0.00994051	0.00908325	-0.0307194	-0.00865831	55	5	59		0.00380681	-0.00828107	0.0570248	0.0485258	0.00331309	0.0192104	-0.0403301	0.0191545	479	5	58
0.0250277	-0.0749133	0.0277865	0.0661901	-0.011401	0.0102746	-0.0351711	-0.00972315	95	5	60		0.00640738	-0.00775373	0.0591645	0.0462601	0.00282857	0.0190037	-0.0398738	0.0187397	479	5	58
0.0269612	-0.0806958	0.0299261	0.0713002	-0.0122842	0.0110613	-0.0378927	-0.0104653	292	5	60		0.00957937	-0.00705198	0.0622908	0.0435262	0.0023594	0.0190027	-0.0392593	0.0185895	479	5	58
0.0261526	-0.0789739	0.0287292	0.0699109	-0.0126089	0.0101847	-0.0374686	-0.00998523	292	5	60		0.0135926	-0.00608887	0.0663975	0.039908	0.00173494	0.0190198	-0.0384066	0.0184696	224	5	58
0.0258832	-0.0796495	0.0279135	0.0707864	-0.0138168	0.00900688	-0.0386643	-0.00936384	292	5	60		0.0159791	-0.00533921	0.0686771	0.0372014	0.00114452	0.0187651	-0.0377171	0.0181432	224	5	58
0.0260981	-0.0807906	0.0280741	0.0719021	-0.0143891	0.00880461	-0.0393493	-0.00951892	292	5	60		0.00112287	-0.00869385	0.0552902	0.0506928	0.00392378	0.0195997	-0.0406411	0.0198531	479	5	58
0.0242569	-0.0799579	0.0240002	0.0720409	-0.0180846	0.00436032	-0.0417718	-0.00725721	292	5	60		0.00327408	-0.00833471	0.0572327	0.0491014	0.00361772	0.0195792	-0.0403754	0.019666	479	5	58
0.0227431	-0.0772391	0.0215996	0.0700218	-0.0192538	0.00228983	-0.0415184	-0.00623531	92	5	61		0.00729337	-0.00760495	0.0608333	0.0459442	0.00301422	0.0194979	-0.0397782	0.0192987	479	5	58
0.0247804	-0.0737162	0.027334	0.0650309	-0.0111104	0.0102598	-0.034379	-0.00982626	292	5	59		0.0118231	-0.00667102	0.065369	0.0422574	0.00239783	0.0195834	-0.0389987	0.0191699	479	5	57
0.0260282	-0.0773748	0.0287388	0.0682573	-0.0116481	0.010811	-0.036029	-0.010394	292	5	59		0.0151009	-0.00595421	0.0687811	0.0395195	0.00195241	0.0196856	-0.0383886	0.0191557	224	5	57
0.0260056	-0.0781553	0.0284443	0.0691098	-0.0124035	0.0102097	-0.036863	-0.0101477	292	5	59		0.0088567	-0.0631308	-0.0185147	0.0105211	-0.0400346	0.0225438	0.00723332	-0.0368584	369	5	91
0.026469	-0.0799852	0.0288273	0.0708128	-0.0130157	0.0100973	-0.037954	-0.0102236	292	5	59		0.00757508	-0.0620357	-0.0176759	0.0146957	-0.0428275	0.0210883	0.00765656	-0.0376249	369	5	90
0.0252609	-0.0788721	0.0266839	0.0703093	-0.0147263	0.00784922	-0.038817	-0.00904442	292	5	59		0.00496916	-0.0599643	-0.0160174	0.0232454	-0.0486236	0.018115	0.00854697	-0.039234	384	5	90
0.023561	-0.0776936	0.0231961	0.0699979	-0.0176376	0.00414371	-0.0406439	-0.00699857	292	5	60		0.00261762	-0.0583313	-0.0145913	0.031063	-0.0540534	0.0154641	0.00940366	-0.0408103	384	5	90
0.0233296	-0.0778284	0.0225566	0.0702859	-0.0184265	0.00333552	-0.0412024	-0.00667359	292	5	60		0.000725847	-0.0572454	-0.0135013	0.0374968	-0.0586373	0.0133481	0.0101385	-0.0422151	384	5	89
0.0253957	-0.0755993	0.0282001	0.0667262	-0.0113956	0.0106155	-0.0351329	-0.010286	292	5	59		-0.000597507	-0.0566764	-0.0127968	0.0420628	-0.0619864	0.0119013	0.0106866	-0.0432973	384	5	89
0.02542	-0.0762901	0.0278233	0.0674391	-0.0120354	0.0100431	-0.0359324	-0.00993994	292	5	59		0.0108456	-0.064747	-0.0196494	0.00460238	-0.0356813	0.0239402	0.0064369	-0.0352636	313	5	90
0.0259068	-0.0779106	0.0283489	0.0689057	-0.0123958	0.0101556	-0.0367543	-0.0101256	292	5	59		0.00915756	-0.0632678	-0.0185717	0.00992812	-0.0394053	0.0224699	0.00703346	-0.0365386	369	5	90
0.0233541	-0.0720943	0.0247737	0.064103	-0.0129215	0.00771725	-0.035152	-0.00844601	292	5	59		0.00539629	-0.0600164	-0.015979	0.0226571	-0.047806	0.0179232	0.00818057	-0.0388385	313	5	90
-0.03423	-0.0257078	-0.0312546	0.0044108	-0.0517107	-0.000246544	-0.0197288	0.029094	133	5	91		0.00266438	-0.0580423	-0.0142959	0.0316903	-0.0540724	0.0149141	0.00913615	-0.0406815	384	5	90
-0.0354601	-0.0266316	-0.0323778	0.0045693	-0.053569	-0.000255404	-0.0204378	0.0301395	133	5	92		0.00069593	-0.0568679	-0.0131305	0.0384297	-0.0588487	0.0126943	0.00987134	-0.0421456	384	5	89
-0.0354952	-0.0266322	-0.0324263	0.00451832	-0.05355	-0.000212633	-0.0204405	0.0301227	133	5	92		-0.000834945	-0.0561978	-0.012291	0.043796	-0.0627764	0.0110027	0.0104918	-0.0434266	384	5	89
-0.0350643	-0.0262101	-0.0320242	0.0043719	-0.0527741	-0.000202182	-0.0199842	0.0296397	133	5	93		-0.00197342	-0.0560228	-0.0118265	0.0476446	-0.0658113	0.009923	0.0110533	-0.0445035	384	5	88
-0.0370701	-0.0251179	-0.0352426	-0.000509054	-0.0491107	0.00354853	-0.0188771	0.0268696	133	5	93		-0.00297154	-0.0558702	-0.0113613	0.0511687	-0.0684601	0.00879553	0.0114289	-0.045395	292	5	87
-0.0412636	-0.0243238	-0.0409249	-0.00733032	-0.045809	0.00863399	-0.017314	0.0238644	133	5	94		-0.00341952	-0.0559189	-0.0113412	0.0520426	-0.0692448	0.00853432	0.0116259	-0.0456249	292	5	87
-0.0405013	-0.0224704	-0.0405421	-0.00935071	-0.0421499	0.00974311	-0.0150919	0.0213257	190	5	94		0.0138476	-0.0680017	-0.0217959	-0.00506514	-0.0279385	0.0231803	0.00509856	-0.0301342	331	5	90
-0.0329619	-0.0247555	-0.0300968	0.0042474	-0.0497951	-0.000237411	-0.018998	0.0280162	133	5	90		0.0123513	-0.0663758	-0.0206117	0.000321504	-0.0321048	0.0233437	0.00577263	-0.0328729	313	5	90
-0.034681	-0.0260465	-0.0316665	0.00446892	-0.0523921	-0.000249793	-0.0199888	0.0294774	133	5	91		0.0100958	-0.0641234	-0.0190034	0.00777559	-0.0374606	0.0221411	0.00659191	-0.0353798	313	5	89
-0.0353307	-0.0265345	-0.0322597	0.00455264	-0.0533737	-0.000254473	-0.0203632	0.0300296	133	5	91		0.00705846	-0.0613068	-0.0168981	0.0177998	-0.0442094	0.0190608	0.00754992	-0.0375503	313	5	89
-0.0367131	-0.0275718	-0.0335225	0.00472874	-0.0554593	-0.000262855	-0.0211594	0.0312029	133	5	92		0.00412694	-0.0587404	-0.0148567	0.0277503	-0.0507787	0.0155362	0.00843034	-0.0393755	313	5	89
-0.0361061	-0.0270998	-0.0329786	0.00461588	-0.0544974	-0.000231629	-0.0207986	0.0306578	133	5	92		0.0022821	-0.0574819	-0.0138038	0.0335655	-0.0549996	0.0139167	0.00909726	-0.0407838	313	5	89
-0.0359356	-0.0265391	-0.0330218	0.00379774	-0.0531891	0.000305937	-0.020238	0.0297968	133	5	92		0.000562334	-0.056482	-0.0128055	0.0393889	-0.0591811	0.0120832	0.00973682	-0.0421097	384	5	89
-0.0391357	-0.026019	-0.0375252	-0.00158544	-0.0504338	0.00448129	-0.0194867	0.0274699	133	5	93		-0.000944868	-0.0557798	-0.0119431	0.0447419	-0.0630685	0.0103924	0.0103165	-0.0433792	384	5	88
-0.0427717	-0.023467	-0.0435084	-0.0112427	-0.0426232	0.0115596	-0.0164087	0.0215882	190	5	93		-0.00216725	-0.0554229	-0.011285	0.0492637	-0.0664429	0.00901397	0.0108181	-0.0445456	384	5	88
-0.0464257	-0.0217294	-0.0500163	-0.0208676	-0.0349381	0.0194412	-0.0157183	0.0162549	190	5	93		-0.00330429	-0.0552487	-0.0106927	0.0536128	-0.0697188	0.00768532	0.0112698	-0.045706	292	5	87
-0.0465298	-0.020092	-0.0514432	-0.0249815	-0.0298089	0.0229432	-0.0152499	0.0130413	190	5	93		-0.00373924	-0.0555725	-0.0108467	0.0541734	-0.07049	0.00767407	0.0115625	-0.0460128	292	5	87
-0.045955	-0.0192581	-0.0511164	-0.0258698	-0.0279443	0.0236443	-0.0147826	0.0119175	190	5	93		0.0153559	-0.070802	-0.023549	-0.011671	-0.0212767	0.0172613	0.00378477	-0.021927	331	5	90
-0.0462696	-0.0199069	-0.0521077	-0.0262192	-0.0278368	0.0238488	-0.0153186	0.0120496	190	5	93		0.0149197	-0.0701828	-0.0230136	-0.0092679	-0.0233731	0.018249	0.00416475	-0.0240466	331	5	89
-0.0304644	-0.0228797	-0.0278164	0.00392557	-0.0460221	-0.000219422	-0.0175585	0.0258934	34	5	89		0.0141267	-0.0690602	-0.0221375	-0.00547683	-0.0266307	0.0196725	0.00473432	-0.0272025	331	5	89
-0.0304188	-0.0228455	-0.0277748	0.0039197	-0.0459533	-0.000219094	-0.0175322	0.0258547	34	5	90		0.0128209	-0.0674194	-0.0209409	-0.000273646	-0.0308437	0.0206775	0.0054352	-0.0306156	313	5	89
-0.0333665	-0.0250593	-0.0304662	0.00429953	-0.0504063	-0.000240325	-0.0192311	0.0283601	133	5	90		0.0106818	-0.0650368	-0.0192517	0.00722	-0.0363478	0.0201805	0.00627754	-0.0337749	313	5	89
-0.0322916	-0.0242521	-0.0294848	0.00416103	-0.0487826	-0.000232583	-0.0186116	0.0274465	133	5	91		0.00738013	-0.0616715	-0.0168477	0.0181691	-0.0438485	0.0175432	0.00734978	-0.0367241	313	5	88
-0.0370181	-0.0277992	-0.0338021	0.00476446	-0.0559155	-0.000262271	-0.021334	0.0314591	133	5	92		0.00572707	-0.0600756	-0.0158415	0.0228193	-0.0472748	0.0168252	0.00789898	-0.0381658	313	5	89
-0.0347237	-0.0260755	-0.0317075	0.00446756	-0.0524478	-0.000244778	-0.0200112	0.0295079	133	5	92		-0.00383093	-0.054908	-0.0102486	0.0559018	-0.0712081	0.00681479	0.0113602	-0.0461477	292	5	86
-0.036163	-0.0261445	-0.0335927	0.00260707	-0.0519459	0.00125027	-0.0199871	0.0289624	133	5	92		-0.00414685	-0.0550795	-0.0102589	0.0566396	-0.0719201	0.00665794	0.0115172	-0.0464233	292	5	86
-0.0383698	-0.024891	-0.0370625	-0.00265696	-0.0479647	0.00508057	-0.018352	0.0259164	190	5	92		-0.00458789	-0.0551395	-0.0103078	0.057105	-0.0723919	0.00648814	0.0116524	-0.0465081	292	5	86
-0.0435245	-0.0233323	-0.0451771	-0.0134025	-0.0406615	0.0133891	-0.0166319	0.0203825	190	5	92		0.0152918	-0.0716654	-0.0237223	-0.0110498	-0.020871	0.0138014	0.00358424	-0.0195203	331	5	89
-0.046419	-0.021975	-0.050469	-0.0211668	-0.0343265	0.0197123	-0.0159958	0.0159779	190	5	92		0.0145136	-0.0706379	-0.0227266	-0.0064587	-0.0245676	0.0147429	0.00419903	-0.0228324	331	5	89
-0.0471378	-0.0207649	-0.0527951	-0.025662	-0.0295888	0.023438	-0.0157786	0.0130366	190	5	93		0.0132793	-0.068824	-0.0213569	-0.000710542	-0.0293184	0.0164663	0.004995	-0.0272257	313	5	88
-0.0447605	-0.0210685	-0.0519886	-0.0249338	-0.0271917	0.022144	-0.0157065	0.0124941	190	5	93		0.011519	-0.0665375	-0.0197573	0.00602456	-0.03455	0.0172485	0.00582964	-0.031155	313	5	88
-0.0414568	-0.0227886	-0.0509974	-0.0221225	-0.0259401	0.0183149	-0.0156443	0.0133172	190	5	93		0.00901275	-0.0636598	-0.0177388	0.0148002	-0.0407851	0.0161929	0.00674518	-0.0344518	313	5	88
-0.0246281	-0.0184965	-0.0224874	0.00317352	-0.0372053	-0.000177386	-0.0141947	0.0209328	34	5	88		0.00737298	-0.0618126	-0.0166055	0.0196258	-0.0443138	0.0157701	0.00729696	-0.0362268	313	5	88
-0.0289772	-0.0217628	-0.0264585	0.00373394	-0.0437755	-0.000208711	-0.0167013	0.0246294	34	5	89		-0.00447513	-0.05491	-0.0100834	0.0576282	-0.0725725	0.00625362	0.0115703	-0.0465768	292	5	86
-0.0303796	-0.022816	-0.0277389	0.00391464	-0.045894	-0.000218811	-0.0175096	0.0258213	34	5	89		-0.00490874	-0.0547488	-0.0100965	0.0577952	-0.0726933	0.00607411	0.011622	-0.0464503	292	5	85
-0.0382193	-0.0241185	-0.0377512	-0.00464238	-0.045041	0.00662943	-0.0178813	0.024114	190	5	92		-0.00558487	-0.0543807	-0.0101418	0.0576706	-0.0725489	0.00586896	0.0116545	-0.0460773	292	5	84
-0.0409516	-0.0231719	-0.0430772	-0.0116661	-0.03882	0.0115892	-0.0159536	0.0196873	482	5	91		0.0155814	-0.0761148	-0.0251511	-0.0114997	-0.016853	-0.00120469	0.00234034	-0.0073949	331	5	88
-0.0449078	-0.0219967	-0.0491823	-0.0197883	-0.0335299	0.018031	-0.0149881	0.0156755	190	5	92		0.0151487	-0.0734784	-0.023989	-0.00921301	-0.0203938	0.00642091	0.00320363	-0.0147359	331	5	88
-0.045126	-0.022237	-0.0519305	-0.0230238	-0.0297412	0.0201957	-0.0154072	0.0139305	190	5	92		0.0137401	-0.0707627	-0.0219356	-0.00111183	-0.0273797	0.0103536	0.00441268	-0.0223512	331	5	88
-0.0401567	-0.0238777	-0.0502164	-0.0199471	-0.0265928	0.0158378	-0.0153576	0.0141674	190	5	92		0.0121123	-0.0681642	-0.0201275	0.00604502	-0.0332478	0.0126325	0.00538211	-0.0278419	313	5	88
-0.0348268	-0.0272555	-0.0492219	-0.0152515	-0.0247243	0.00915579	-0.0154048	0.015926	76	5	92		0.0103081	-0.0656441	-0.0185161	0.0124514	-0.0382463	0.0136451	0.00618646	-0.0316926	313	5	88
-0.032161	-0.0312719	-0.0502315	-0.011344	-0.0254069	0.0027796	-0.014523	0.01836	76	5	92		0.00904229	-0.0640409	-0.0174795	0.0167076	-0.0413681	0.0135661	0.00666152	-0.0336009	313	5	87
-0.01616	-0.0121367	-0.0147554	0.00208234	-0.0244127	-0.000116394	-0.009314	0.0137353	34	5	87		-0.00508363	-0.0542566	-0.00991217	0.0579402	-0.0725339	0.00581437	0.0115339	-0.0462021	292	5	84
-0.0255993	-0.0192259	-0.0233741	0.00329867	-0.0386725	-0.000184381	-0.0147544	0.0217583	34	5	88		-0.0058075	-0.0537229	-0.00993855	0.0575491	-0.0721168	0.00564524	0.0115035	-0.0456582	292	5	84
-0.0269013	-0.0202038	-0.024563	0.00346645	-0.0406395	-0.000193759	-0.0155049	0.022865	34	5	88		0.015642	-0.0777657	-0.0256262	-0.0112897	-0.0157037	-0.00671805	0.00193642	-0.00317884	11	5	87
-0.0374643	-0.0252264	-0.0386495	-0.00421126	-0.0429503	0.00510046	-0.0163741	0.0229921	482	5	91		0.0150399	-0.0756796	-0.0242907	-0.00696363	-0.0198636	-0.00244716	0.00273068	-0.0090739	11	5	87
-0.0393849	-0.0237335	-0.0429335	-0.0111027	-0.0362562	0.0104965	-0.015264	0.0184815	482	5	91		0.0140366	-0.073055	-0.022491	-0.000596906	-0.0256658	0.00225406	0.00377504	-0.0164024	11	5	87
-0.0420847	-0.0239873	-0.0482265	-0.0165613	-0.0329832	0.0139364	-0.0145025	0.0164407	482	5	91		0.0124583	-0.0699438	-0.0203381	0.0074393	-0.0324604	0.00600896	0.00491362	-0.023678	11	5	87
-0.0374544	-0.0263382	-0.0482221	-0.0147023	-0.0287152	0.0102586	-0.0149082	0.0163084	482	5	91		0.0106368	-0.0668616	-0.0184887	0.0141731	-0.038146	0.00893127	0.00588901	-0.0292531	313	5	87
-0.0331649	-0.0300598	-0.0489976	-0.0115768	-0.0263574	0.00509654	-0.0159585	0.0179184	76	5	92		0.00898941	-0.064351	-0.017181	0.0188019	-0.0421045	0.0109123	0.00660226	-0.0328043	313	5	87
-0.0274905	-0.0358726	-0.0501849	-0.00617473	-0.0246737	-0.00382165	-0.0161045	0.0209476	76	5	92		-0.00640186	-0.0524885	-0.0096248	0.056812	-0.0709742	0.00545102	0.01114	-0.0446768	73	5	83
-0.0230344	-0.0390681	-0.0499303	-0.00249592	-0.0227799	-0.00922501	-0.0167054	0.0225107	76	5	92		-0.00809426	-0.0513393	-0.00961569	0.0559305	-0.0700515	0.00524786	0.0109375	-0.0434973	73	5	82
-0.014192	-0.0106587	-0.0129584	0.00182875	-0.0214397	-0.000102219	-0.00817972	0.0120626	34	5	87		0.0160109	-0.0804317	-0.026832	-0.0136257	-0.0123413	-0.0139145	0.00114082	0.00386765	11	5	87
-0.0201972	-0.0151687	-0.0184416	0.00260257	-0.0305116	-0.000145472	-0.0116409	0.0171668	34	5	87		0.0157254	-0.0791884	-0.0260688	-0.0113217	-0.0146127	-0.0112844	0.00158242	0.000422658	11	5	87
-0.0260895	-0.0195941	-0.0238218	0.00336184	-0.039413	-0.000187912	-0.015037	0.022175	34	5	87		0.0151915	-0.077747	-0.0249024	-0.00690301	-0.018253	-0.00934209	0.0021895	-0.00371994	11	5	87
-0.0346358	-0.0233816	-0.03948	-0.00894917	-0.0319315	0.00904153	-0.0161258	0.0169342	482	5	90		0.0142318	-0.0752607	-0.0229772	0.000269301	-0.024286	-0.00577372	0.00319068	-0.010699	11	5	87
-0.0376266	-0.0237922	-0.0429652	-0.0117748	-0.0324694	0.0110014	-0.0158043	0.01682	482	5	91		0.0127872	-0.072107	-0.0205879	0.00928913	-0.0316814	-0.00211318	0.00436988	-0.0186302	11	5	86
-0.0366085	-0.0282755	-0.0468803	-0.0108016	-0.0316234	0.0075665	-0.0164095	0.0182802	482	5	91		0.0105749	-0.0679537	-0.0177804	0.0196519	-0.0400506	0.00154397	0.00569325	-0.0269028	11	5	86
-0.0324773	-0.0317139	-0.0472868	-0.00766298	-0.0294619	0.00265573	-0.0172643	0.019636	482	5	91		0.00909013	-0.0650232	-0.0167818	0.0218033	-0.0430679	0.00680297	0.00646198	-0.03154	313	5	87
-0.0293409	-0.0367642	-0.0507684	-0.00549103	-0.027545	-0.00313666	-0.017615	0.0219379	76	5	91		-0.00638439	-0.0511864	-0.00898402	0.0561095	-0.0695817	0.00543991	0.0104488	-0.0437625	73	5	82
-0.0223666	-0.041129	-0.0506276	-0.00070865	-0.0236917	-0.0115207	-0.0172041	0.0238202	76	5	91		-0.00791136	-0.0505945	-0.00910179	0.0556866	-0.0692822	0.00530157	0.0104048	-0.0430537	73	5	82
-0.0179226	-0.0134605	-0.0163648	0.00230947	-0.0270755	-0.000129089	-0.0103299	0.0152335	34	5	86		0.0161194	-0.0815675	-0.027279	-0.0142057	-0.0111632	-0.0171915	0.000831922	0.00679387	11	5	87
-0.0206359	-0.0154982	-0.0188422	0.0026591	-0.0311744	-0.000148632	-0.0118937	0.0175397	34	5	87		0.015547	-0.0799615	-0.0259431	-0.00912426	-0.0152404	-0.0152909	0.00149903	0.0022656	11	5	86
-0.0273171	-0.020516	-0.0249427	0.00352002	-0.0412676	-0.000196754	-0.0157445	0.0232184	34	5	87		0.0145394	-0.0774772	-0.0237344	-0.000401296	-0.0221072	-0.0127342	0.00255699	-0.00491426	11	5	86
-0.0321514	-0.0283872	-0.0410452	-0.00497727	-0.0321173	0.00419437	-0.0181078	0.0190647	482	5	90		0.0132591	-0.0744668	-0.021239	0.0092137	-0.0297744	-0.0095239	0.00372741	-0.0129991	11	5	86
-0.0285105	-0.0335717	-0.0420405	3.4534e-05	-0.0325049	-0.00312008	-0.0182037	0.0218169	482	5	90		0.0113461	-0.0706183	-0.0181089	0.0213779	-0.0390723	-0.00693587	0.00505117	-0.021806	11	5	85
-0.0247909	-0.0398438	-0.0447252	0.00471879	-0.0324835	-0.0113454	-0.018291	0.0252756	482	5	90		0.0101446	-0.0679602	-0.0167777	0.0253138	-0.0428939	-0.00293325	0.00578517	-0.0267708	11	5	85
-0.0202161	-0.0445575	-0.0479473	0.00661121	-0.0285894	-0.0181136	-0.0173207	0.0270016	76	5	90		-0.00758628	-0.0495774	-0.00836923	0.0553119	-0.0681742	0.00541863	0.00963439	-0.0424465	73	5	81
-0.0162713	-0.0444273	-0.0475351	0.00629158	-0.023411	-0.0201676	-0.016055	0.0259749	76	5	90		-0.00915578	-0.0487047	-0.00827259	0.0548519	-0.0676294	0.00531157	0.00935278	-0.0415628	73	5	81
-0.0212269	-0.0159421	-0.0193818	0.00273525	-0.0320672	-0.000152889	-0.0122343	0.018042	34	5	86		0.0163005	-0.0836218	-0.0281394	-0.0156848	-0.00854132	-0.0232977	0.000167194	0.0126275	11	5	86
-0.022326	-0.0167676	-0.0203854	0.00287688	-0.0337276	-0.000160805	-0.0128679	0.0189762	34	5	85		0.0159193	-0.0821547	-0.0271085	-0.0121368	-0.0117135	-0.0208366	0.00074383	0.00848986	11	5	86
-0.0177011	-0.0415545	-0.035013	0.0163848	-0.0355997	-0.0182798	-0.0219253	0.0277831	482	5	89		0.0147491	-0.0793057	-0.0243987	-0.00118419	-0.0200923	-0.0185734	0.00199208	0.00014896	11	5	85
-0.0159133	-0.0479613	-0.0421535	0.0166884	-0.0334834	-0.0249904	-0.0202492	0.0304643	482	5	89		0.0135985	-0.076311	-0.0218823	0.00846399	-0.0278835	-0.0150271	0.00319435	-0.00834702	11	5	85
-0.0144346	-0.0484632	-0.0459236	0.0130976	-0.0280309	-0.0262065	-0.0172085	0.029329	76	5	89		0.0123123	-0.0733574	-0.0193978	0.0180408	-0.0353302	-0.0124478	0.00426428	-0.0158783	11	5	85
-0.0135153	-0.0463029	-0.0473739	0.00852044	-0.0222437	-0.0237504	-0.0159085	0.0269068	76	5	90		0.0115561	-0.0716662	-0.0181421	0.0226553	-0.0390055	-0.0108156	0.00481111	-0.0197119	11	5	85
-0.013194	-0.0468389	-0.0480199	0.00872511	-0.0222185	-0.0257887	-0.0135658	0.0270959	76	5	89		-0.0092392	-0.0476029	-0.00754251	0.0544799	-0.066556	0.00544681	0.00853688	-0.0408526	73	5	81
-0.0219504	-0.0165652	-0.0199011	0.00303308	-0.0331401	-0.000277544	-0.0128046	0.0187308	298	5	85		-0.010023	-0.0474091	-0.00763655	0.0543668	-0.0665405	0.00537046	0.00855549	-0.0405747	73	5	81
-0.0230319	-0.0172977	-0.0210299	0.00296784	-0.034794	-0.000165889	-0.0132747	0.0195761	298	5	85		0.0157715	-0.0827177	-0.0270616	-0.0112715	-0.0112427	-0.0240115	0.000403121	0.0108111	169	5	85
-0.0131403	-0.0478013	-0.0392348	0.0190435	-0.0323721	-0.0259458	-0.0218518	0.0303804	144	5	88		0.0150929	-0.0808944	-0.0253824	-0.00445067	-0.0166638	-0.0222597	0.00127522	0.00519727	11	5	85
-0.0135783	-0.0489008	-0.0429183	0.0168308	-0.0308131	-0.0278918	-0.018146	0.0303205	144	5	88		0.0142856	-0.0790023	-0.023479	0.00342021	-0.0226653	-0.020922	0.00214064	-0.000613324	11	5	84
-0.0132902	-0.0479416	-0.0458906	0.0124013	-0.0260152	-0.0269535	-0.0155326	0.0285981	144	5	89		0.0134892	-0.076917	-0.0216574	0.0106055	-0.0284515	-0.0186437	0.00303875	-0.00675798	11	5	84
-0.0128425	-0.0459688	-0.0464369	0.0091773	-0.0222206	-0.0248381	-0.0145975	0.0267568	144	5	89		0.012816	-0.0750253	-0.0202595	0.0156693	-0.0327668	-0.0159695	0.00374462	-0.0118388	11	5	85
-0.024416	-0.0189242	-0.0212543	0.00465119	-0.0367376	-0.00105448	-0.0151999	0.0212962	298	5	84		-0.0105331	-0.0453537	-0.00643734	0.0535566	-0.0645789	0.0055614	0.00716898	-0.039161	73	5	80
-0.0230458	-0.0176509	-0.0204357	0.00384846	-0.034729	-0.000679051	-0.0139411	0.0199054	298	5	84		-0.011226	-0.0457487	-0.00683225	0.0537519	-0.0651642	0.00543971	0.00753272	-0.0392887	73	5	80
-0.0127329	-0.0479209	-0.037187	0.0212064	-0.0339929	-0.0260026	-0.0236191	0.0308729	144	5	88		0.0151689	-0.0818581	-0.0258994	-0.0070691	-0.01336	-0.0247349	0.000287004	0.00961897	169	5	84
-0.0129815	-0.0484316	-0.039697	0.0192434	-0.0323094	-0.0262912	-0.0222444	0.0306385	144	5	88		0.0148505	-0.0809093	-0.0250432	-0.00321102	-0.0166779	-0.0237825	0.000947016	0.00619208	169	5	84
-0.0129831	-0.0479591	-0.0433868	0.0151351	-0.0284692	-0.0278326	-0.0162166	0.0292471	144	5	88		0.0142095	-0.07932	-0.0234597	0.00355578	-0.022032	-0.0225289	0.00180731	0.000923821	11	5	84
-0.0132655	-0.0483512	-0.0470771	0.0118109	-0.0254827	-0.028116	-0.0137258	0.0285969	144	5	88		0.0135628	-0.0776558	-0.0218857	0.0101368	-0.0273252	-0.0209826	0.00265584	-0.00443876	11	5	84
-0.0136422	-0.0494192	-0.0495507	0.0105632	-0.0246249	-0.0286051	-0.0131361	0.0288469	144	5	88		-0.0121518	-0.0427427	-0.00513827	0.0525451	-0.0623518	0.00572881	0.00555364	-0.0372138	187	5	80
-0.0247802	-0.0195699	-0.0209277	0.00565257	-0.0371943	-0.00161432	-0.0161249	0.0219505	298	5	83		-0.0141827	-0.0415634	-0.00474063	0.0522692	-0.0617426	0.00570933	0.0048993	-0.0361364	187	5	79
-0.0193615	-0.0163773	-0.0144271	0.00720279	-0.0287882	-0.00288795	-0.0146863	0.018157	298	5	83		0.0146979	-0.0810975	-0.0249879	-0.00415523	-0.0147664	-0.0247414	9.94919e-05	0.00861079	169	5	84
-0.0124416	-0.0465501	-0.0367026	0.0198581	-0.0322622	-0.0244278	-0.0237536	0.0298381	144	5	87		0.0144304	-0.0804284	-0.0243401	-0.00129715	-0.017067	-0.0242841	0.000507167	0.00637492	169	5	83
-0.0126113	-0.0469907	-0.0393652	0.0178902	-0.0306641	-0.0260951	-0.0200537	0.0294987	144	5	87		0.0138757	-0.0791141	-0.022991	0.00465939	-0.0217904	-0.023422	0.00129122	0.00185421	169	5	83
-0.0130517	-0.048136	-0.0444069	0.0143853	-0.0278605	-0.0284405	-0.014861	0.0291241	144	5	87		0.0129535	-0.0768739	-0.0207426	0.0144172	-0.0295515	-0.0218357	0.00254133	-0.00564691	11	5	83
-0.0132607	-0.0489061	-0.0466911	0.0131231	-0.0269222	-0.0298578	-0.0123993	0.0291159	144	5	87		-0.0196838	-0.0354886	-0.00182248	0.0503591	-0.0571714	0.00604148	0.00108063	-0.0313996	187	5	78
-0.0195222	-0.0191119	-0.00994521	0.0139256	-0.028375	-0.00680181	-0.0198001	0.0207145	298	5	83		0.014077	-0.0799997	-0.0237666	-0.000258595	-0.0168051	-0.024435	-7.87382e-05	0.00692963	169	5	83
-0.0180495	-0.0195915	-0.00579286	0.0178012	-0.0257523	-0.00916458	-0.021997	0.0209312	298	5	82		0.0133802	-0.0785395	-0.0222592	0.00581727	-0.0212147	-0.0236603	0.000460967	0.00282415	169	5	83
-0.0120459	-0.0453391	-0.0358654	0.0193998	-0.0315297	-0.0249365	-0.0212931	0.028997	144	5	86		0.0125412	-0.0767114	-0.0203738	0.0139634	-0.0275249	-0.0225629	0.00141926	-0.00312355	169	5	82
-0.0125948	-0.0469849	-0.0405726	0.0166154	-0.0293593	-0.0262807	-0.0187408	0.02907	144	5	86		0.0113511	-0.0740614	-0.0177822	0.024702	-0.0357669	-0.0208679	0.00257865	-0.0109936	169	5	82
-0.0128922	-0.0485829	-0.0439298	0.0153135	-0.0284722	-0.0288607	-0.0151116	0.0293074	144	5	86		-0.0250189	-0.0298131	0.000978424	0.0487431	-0.0529954	0.0063606	-0.00259297	-0.0269639	187	5	78
-0.0124752	-0.0480794	-0.0442325	0.0143707	-0.0270487	-0.0296531	-0.0123407	0.0284112	144	5	86		0.0127388	-0.0775585	-0.0212131	0.0073976	-0.0206234	-0.0234426	-0.000599138	0.00363428	169	5	82
-0.0164408	-0.0207153	-0.000194505	0.0235732	-0.0227367	-0.0126437	-0.0255494	0.0217237	298	5	82		0.011768	-0.0756742	-0.0192808	0.0150861	-0.0261309	-0.0223954	1.69679e-05	-0.00147852	169	5	82
-0.0166807	-0.0222293	0.00194826	0.0270238	-0.0227643	-0.0146419	-0.0282497	0.0231629	298	5	82		0.0107462	-0.0735874	-0.0172295	0.0237823	-0.0328234	-0.0211018	0.000995684	-0.00780331	169	5	81
-0.0110606	-0.0421011	-0.0340823	0.0170817	-0.0280981	-0.0230967	-0.0190202	0.0264748	144	5	86		0.0095985	-0.0711918	-0.0150611	0.0326165	-0.0396243	-0.0194903	0.00195079	-0.0143631	166	5	81
-0.0116789	-0.0454903	-0.0377143	0.017521	-0.029081	-0.0259533	-0.0179784	0.0279778	144	5	86		-0.0286719	-0.0255238	0.00324947	0.0476231	-0.0498193	0.00674005	-0.00549009	-0.0237586	187	5	77
-0.0118103	-0.0480418	-0.0405364	0.017691	-0.0291984	-0.0288949	-0.0154988	0.0286535	144	5	86		0.0101368	-0.072571	-0.0164109	0.0187258	-0.0241788	-0.0211887	-0.00288332	0.00056181	169	5	82
-0.0120892	-0.0487239	-0.0435989	0.0152366	-0.0269511	-0.0287542	-0.0145822	0.0283275	144	5	85		0.0104945	-0.0733878	-0.0171341	0.0184987	-0.0255121	-0.0214453	-0.00183936	-0.000726227	169	5	82
-0.0168958	-0.0234221	0.00357797	0.0296957	-0.0228305	-0.0161871	-0.0303547	0.0243008	298	5	81		0.00949144	-0.0716049	-0.015359	0.0265681	-0.0319059	-0.0203055	-0.000775528	-0.00670709	169	5	81
-0.0181676	-0.0251501	0.00378527	0.0318411	-0.0245577	-0.0173531	-0.0325722	0.0260975	298	5	81		0.0085321	-0.0697683	-0.0137017	0.0341291	-0.0381177	-0.0190239	0.000331443	-0.0126502	166	5	81
-0.00951754	-0.0476706	-0.0335276	0.0229041	-0.0304045	-0.0270646	-0.0200724	0.0274468	144	5	85		0.00833609	-0.0691523	-0.0132318	0.0375348	-0.0417599	-0.0183901	0.0013764	-0.0162782	166	5	81
-0.00938179	-0.0500685	-0.0356477	0.023237	-0.0300877	-0.028727	-0.0193981	0.027826	144	5	85		-0.0308059	-0.0221624	0.00512562	0.0466527	-0.0472014	0.00722407	-0.00776987	-0.0214653	187	5	76
-0.00974944	-0.0493711	-0.0382055	0.0200992	-0.027737	-0.0289297	-0.0164293	0.0271475	144	5	85		0.00795793	-0.0683609	-0.0125577	0.0291403	-0.0289626	-0.0189332	-0.00390806	-0.00394525	169	5	81
-0.0158897	-0.022152	0.00358588	0.0282473	-0.0214395	-0.01541	-0.0287867	0.0229692	91	5	79		0.00758276	-0.0681272	-0.012225	0.0327297	-0.0326884	-0.0186048	-0.0027999	-0.00735357	166	5	81
-0.0173103	-0.0241319	0.00390507	0.0307708	-0.0233566	-0.0167866	-0.031359	0.0250222	91	5	80		0.00703352	-0.0673583	-0.0115413	0.0373696	-0.0371719	-0.017957	-0.00163415	-0.011575	166	5	80
-0.0192615	-0.0268516	0.00434464	0.0342383	-0.0259894	-0.0186782	-0.034893	0.0278422	91	5	80		0.00656062	-0.0665402	-0.010915	0.0412182	-0.040907	-0.0172625	-0.000678654	-0.0151897	166	5	80
-0.00688758	-0.0488413	-0.0277708	0.0280216	-0.0304729	-0.0250225	-0.0257819	0.0260822	144	5	84		0.00703333	-0.0671089	-0.0115024	0.0417133	-0.0431723	-0.0173067	0.00063363	-0.0175239	166	5	80
-0.00671018	-0.0523922	-0.0293499	0.0304625	-0.0322173	-0.02879	-0.0242355	0.0272813	144	5	84		-0.0334387	-0.0184704	0.0070942	0.0455639	-0.0443854	0.00772604	-0.0101973	-0.0188823	409	5	75
-0.00639839	-0.0523287	-0.0300424	0.0294561	-0.0306742	-0.0288531	-0.0230082	0.0265662	144	5	84		-0.0350624	-0.0177559	0.00750736	0.0458056	-0.0441789	0.00771875	-0.0108307	-0.0181942	409	5	75
-0.005935	-0.0543192	-0.0300665	0.0313144	-0.0313875	-0.0300662	-0.0236145	0.0269443	313	5	85		0.00523961	-0.0629099	-0.00775223	0.0405889	-0.0330971	-0.0160489	-0.00583592	-0.00794639	246	5	80
-0.0152768	-0.0212977	0.00344757	0.0271578	-0.0206126	-0.0148156	-0.0276764	0.0220833	91	5	79		0.00525478	-0.0636307	-0.00829469	0.041294	-0.0349778	-0.0162535	-0.00479403	-0.00956215	166	5	80
-0.018584	-0.0259083	0.00419392	0.033037	-0.025075	-0.018023	-0.033668	0.0268641	91	5	79		0.0049311	-0.0636438	-0.00830771	0.0438342	-0.0381569	-0.016052	-0.00363198	-0.0124502	166	5	80
-0.0193402	-0.0269625	0.00436457	0.0343813	-0.0260952	-0.0187563	-0.0350379	0.0279571	91	5	79		0.00467288	-0.0634818	-0.00831033	0.0465091	-0.0417309	-0.0156857	-0.00227848	-0.0158632	166	5	79
-0.00310797	-0.0572058	-0.0208687	0.041433	-0.0355786	-0.0268037	-0.0363159	0.0272502	144	5	83		-0.0341428	-0.0167247	0.00798388	0.0447548	-0.0428467	0.00799434	-0.0112163	-0.0177089	409	5	74
-0.00208081	-0.0538288	-0.0186727	0.0395193	-0.0325812	-0.0257442	-0.0329185	0.024716	313	5	83		-0.0348651	-0.0171291	0.00786012	0.0453859	-0.0435354	0.00791291	-0.0111648	-0.0178888	409	5	74
-0.0022322	-0.0556137	-0.0202368	0.0401191	-0.0332023	-0.0280299	-0.0311767	0.0253189	313	5	84		0.00287764	-0.0576056	-0.00326611	0.0501951	-0.0358451	-0.0132847	-0.0079763	-0.0108223	246	5	79
-0.00201495	-0.0567116	-0.0204044	0.0413325	-0.0341099	-0.0302461	-0.0292509	0.0256651	313	5	84		0.0032285	-0.0587097	-0.00418047	0.0486327	-0.0357109	-0.0137812	-0.00739691	-0.0105983	246	5	79
-0.0145853	-0.0203336	0.00329152	0.0259285	-0.0196796	-0.014145	-0.0264236	0.0210837	91	5	78		0.00297172	-0.0592245	-0.00454329	0.0496735	-0.0375169	-0.0138518	-0.0065363	-0.0120786	166	5	79
-0.0191551	-0.0267045	0.00432281	0.0340524	-0.0258456	-0.0185769	-0.0347027	0.0276896	91	5	78		0.00306245	-0.0601858	-0.00535398	0.0497421	-0.0391712	-0.0142288	-0.00538734	-0.0134428	166	5	79
0.000627138	-0.0541997	-0.0129713	0.0435817	-0.0315679	-0.0228516	-0.0385019	0.0228105	313	5	82		0.00223766	-0.0594096	-0.00485916	0.052992	-0.0421921	-0.0135892	-0.00462022	-0.016214	166	5	79
0.000520093	-0.0575049	-0.0138843	0.0464741	-0.0339547	-0.026453	-0.037351	0.0240748	313	5	83		-0.0342508	-0.0162167	0.00826228	0.0444426	-0.0423344	0.00805579	-0.0114959	-0.0173357	409	5	74
0.00116091	-0.0591035	-0.0128339	0.0490404	-0.0352054	-0.0281173	-0.0372782	0.02433	313	5	83		-0.0350364	-0.016219	0.00840654	0.0448733	-0.0426283	0.00804669	-0.0117018	-0.0172409	409	5	74
-0.00440787	-0.00614509	0.00099474	0.00783592	-0.00594743	-0.00427479	-0.00798557	0.00637178	91	5	77		0.00249303	-0.0567237	-0.00253838	0.0516854	-0.036198	-0.0128688	-0.00835496	-0.0111824	246	5	79
-0.0111221	-0.0155056	0.00250997	0.019772	-0.0150068	-0.0107864	-0.0201495	0.0160775	91	5	77		0.0017897	-0.055819	-0.00175651	0.0541778	-0.037578	-0.0121887	-0.00841615	-0.0124788	246	5	79
-0.0179891	-0.025079	0.00405967	0.0319795	-0.0242723	-0.017446	-0.0325902	0.0260041	91	5	77		0.00115059	-0.0555687	-0.00151211	0.0560138	-0.0391049	-0.0118443	-0.00808564	-0.0137511	166	5	79
0.00236032	-0.0552516	-0.00967639	0.04688	-0.0315447	-0.0226115	-0.0405946	0.0218567	313	5	82		0.000244665	-0.0556993	-0.00176385	0.0581837	-0.041981	-0.0116726	-0.00690912	-0.0160833	166	5	78
0.00263284	-0.0601638	-0.00972775	0.051839	-0.0347389	-0.0256079	-0.0428081	0.0234859	313	5	82		0.000728864	-0.0570314	-0.00297522	0.056945	-0.0430223	-0.012291	-0.005652	-0.0169725	166	5	79
0.00295412	-0.0603382	-0.0087404	0.0527261	-0.0348517	-0.0254029	-0.043528	0.023235	313	5	82		-0.0353039	-0.0156004	0.0090323	0.0445626	-0.0419308	0.0080419	-0.0121953	-0.016582	409	5	73
0.00336427	-0.0617926	-0.0086685	0.0541109	-0.0354322	-0.0255064	-0.045401	0.0237227	313	5	82		-0.0353704	-0.0151199	0.00959531	0.0441919	-0.0412449	0.00797731	-0.0125646	-0.0159714	409	5	72
-0.00767299	-0.0106971	0.00173159	0.0136404	-0.010353	-0.00744135	-0.0139009	0.0110917	91	5	77		0.00129423	-0.0545383	-0.000741859	0.0560649	-0.0378785	-0.0115973	-0.00898781	-0.0128384	246	5	78
-0.0147823	-0.0205531	0.00333595	0.026221	-0.0199076	-0.0143042	-0.0267192	0.021317	91	5	77		0.00017627	-0.053262	0.000341929	0.0594739	-0.0396657	-0.010622	-0.00914459	-0.0144717	246	5	78
-0.0198881	-0.0276925	0.0044882	0.0353199	-0.0268113	-0.0192681	-0.0359929	0.0287176	91	5	77		-0.00086433	-0.052735	0.000719853	0.0616672	-0.0412467	-0.0101433	-0.00890039	-0.0156927	166	5	78
0.00336604	-0.0603257	-0.00816363	0.0529498	-0.0344173	-0.0244295	-0.0450197	0.0230024	313	5	82		-0.00180977	-0.052323	0.00086673	0.0632558	-0.0426408	-0.0098229	-0.00851071	-0.0167403	166	5	77
0.00341068	-0.0589935	-0.00798891	0.0517555	-0.0335743	-0.0237834	-0.0442029	0.0225172	313	5	81		-0.0344353	-0.0150578	0.00970143	0.0438448	-0.0409203	0.0080504	-0.0125744	-0.0160607	409	5	72
0.00339769	-0.0588919	-0.00806871	0.0516231	-0.0335576	-0.0238581	-0.0439623	0.0225338	313	5	81		-0.034576	-0.0145715	0.0104943	0.0435431	-0.040199	0.00794585	-0.0130846	-0.0153258	409	5	72
-0.018301	-0.0254804	0.00413004	0.0324991	-0.0246703	-0.0177292	-0.0331182	0.0264238	91	5	76		-0.000172892	-0.0520995	0.00116006	0.0606818	-0.0395641	-0.0101965	-0.00966084	-0.0144521	246	5	77
-0.0212923	-0.0295868	0.00480505	0.0377499	-0.0286625	-0.0205933	-0.0384664	0.0306883	91	5	76		-0.00139684	-0.0510883	0.00199975	0.0635704	-0.0411065	-0.00931453	-0.00977906	-0.0157724	29	5	77
0.0033715	-0.0614874	-0.00809001	0.0540951	-0.0350335	-0.0247402	-0.0460812	0.0232846	313	5	81		-0.00257449	-0.0506278	0.00220616	0.0651364	-0.0422092	-0.00894633	-0.00957367	-0.0164663	29	5	77
0.00341154	-0.0580613	-0.007886	0.0509151	-0.0330136	-0.0233682	-0.043577	0.0221877	313	5	81		-0.00302328	-0.0509117	0.00177015	0.065176	-0.042983	-0.00908332	-0.0089776	-0.0169449	29	5	77
0.00329112	-0.054831	-0.00758205	0.0480033	-0.0311792	-0.0221383	-0.0410763	0.0210506	313	5	81		-0.0335035	-0.0145022	0.0106968	0.0431493	-0.0397796	0.00798677	-0.0131405	-0.0153544	409	5	72
-0.0209567	-0.0284862	0.00472889	0.036491	-0.0277755	-0.0199022	-0.0371548	0.0296126	119	5	75		-0.0326473	-0.0136335	0.0125197	0.0423781	-0.0381669	0.00786019	-0.014242	-0.0140942	409	5	71
-0.0220244	-0.0304434	0.00497016	0.0388796	-0.0295377	-0.0212085	-0.0396103	0.0315935	119	5	75		-0.00180386	-0.0500279	0.00262369	0.0643942	-0.0408715	-0.00897763	-0.0101467	-0.0155694	29	5	76
0.00342576	-0.062244	-0.00792722	0.0548838	-0.0353542	-0.024731	-0.0470913	0.0234139	313	5	80		-0.00277574	-0.0496344	0.00296311	0.0659046	-0.0417088	-0.00849177	-0.0102092	-0.0161638	29	5	76
0.00343617	-0.0603407	-0.00784478	0.0531049	-0.0342525	-0.0240181	-0.0456275	0.0228208	313	5	80		-0.00366372	-0.0493706	0.00300128	0.0666299	-0.0422131	-0.00831897	-0.0100783	-0.0163482	29	5	76
0.00352728	-0.0610479	-0.00793777	0.0537162	-0.034618	-0.0242396	-0.0462625	0.0231001	313	5	80		-0.00391997	-0.0496339	0.00263554	0.0664959	-0.0427228	-0.00846397	-0.00962763	-0.016665	29	5	76
-0.0213451	-0.0283337	0.00505128	0.0365214	-0.0276593	-0.0196989	-0.0370978	0.029332	119	5	74		-0.0294101	-0.0118051	0.0169515	0.040485	-0.0343318	0.00764898	-0.0168588	-0.0114648	428	5	70
-0.0212401	-0.0292361	0.0048059	0.0373687	-0.0283911	-0.0203689	-0.038059	0.0303337	119	5	74		-0.00259288	-0.049225	0.0029444	0.0650655	-0.0407733	-0.0087978	-0.0102439	-0.015222	303	5	75
0.00345275	-0.060117	-0.0077934	0.0529126	-0.0340961	-0.0238688	-0.0455518	0.0227291	313	5	79		-0.00313464	-0.0489483	0.0033549	0.0663022	-0.0413262	-0.00828419	-0.0105074	-0.0157668	29	5	75
0.00335208	-0.0604929	-0.0077255	0.0533248	-0.0343515	-0.0240325	-0.0457774	0.0227731	313	5	79		-0.00406934	-0.0486827	0.00346433	0.0671048	-0.0417634	-0.00804604	-0.0105008	-0.0159041	29	5	75
0.00331484	-0.0611312	-0.00773507	0.0539372	-0.0347382	-0.0242919	-0.0462293	0.0229535	313	5	80		-0.00483324	-0.0485551	0.00331124	0.0673504	-0.0421873	-0.00802068	-0.0102275	-0.016033	29	5	75
-0.0201781	-0.0282624	0.00584698	0.0363856	-0.0264284	-0.0186911	-0.0368198	0.0283212	119	5	73		-0.0246151	-0.00960546	0.0234546	0.0384393	-0.0294533	0.00745857	-0.020759	-0.00811668	428	5	69
-0.0222872	-0.0306635	0.00517738	0.0392339	-0.029687	-0.0212626	-0.0399234	0.0317023	119	5	74		-0.00322233	-0.0488223	0.0029757	0.0650544	-0.0403693	-0.00886854	-0.0102527	-0.0145033	303	5	75
0.00327067	-0.0592007	-0.00753372	0.0522009	-0.0336152	-0.0235017	-0.0448204	0.0222685	67	5	78		-0.00351395	-0.0485451	0.00345789	0.066203	-0.0407926	-0.00832457	-0.0106172	-0.0150619	303	5	75
0.00325713	-0.0601314	-0.00759336	0.0530631	-0.0341669	-0.0238818	-0.0454897	0.0225682	67	5	78		-0.00443605	-0.0481385	0.00380607	0.0672824	-0.0411147	-0.00789216	-0.0108723	-0.0151996	29	5	75
0.00317723	-0.061011	-0.00757635	0.053926	-0.0347053	-0.0242377	-0.0461012	0.0227887	67	5	79		-0.00590709	-0.0474655	0.0039455	0.0679119	-0.0412672	-0.00764661	-0.0108814	-0.0149314	29	5	74
-0.0164415	-0.0313927	0.00867041	0.0395512	-0.0246095	-0.017212	-0.0397128	0.0280503	119	5	72		-0.00747212	-0.0462637	0.00437926	0.0682241	-0.0405165	-0.00736096	-0.0112533	-0.0138264	29	5	74
-0.0187875	-0.0302557	0.00628911	0.0382549	-0.02674	-0.0190722	-0.0387708	0.029464	330	5	73		-0.0203096	-0.00753225	0.0300098	0.0368163	-0.0249865	0.00733198	-0.0247543	-0.00488822	428	5	68
0.00288426	-0.056775	-0.00696073	0.0502409	-0.032317	-0.0225451	-0.0428885	0.0211382	67	5	77		-0.0035502	-0.0486204	0.00300234	0.0650218	-0.0401012	-0.00889356	-0.0102888	-0.0140723	303	5	74
0.00297436	-0.0603666	-0.00723737	0.0534997	-0.0343609	-0.0239286	-0.0455227	0.0223241	67	5	77		-0.00386439	-0.0483196	0.00337584	0.0657201	-0.0401053	-0.00853913	-0.0106185	-0.0141092	303	5	74
0.00310768	-0.0607719	-0.00724042	0.0538151	-0.0344798	-0.0239781	-0.0457516	0.0223821	67	5	78		-0.00462148	-0.0478022	0.00396885	0.067012	-0.0402857	-0.00791181	-0.0111295	-0.0142796	303	5	74
-0.0139765	-0.030973	0.00983342	0.0388293	-0.022177	-0.0153027	-0.038766	0.0260296	119	5	72		-0.00594747	-0.0470794	0.00438526	0.0679294	-0.0401761	-0.0074791	-0.0114988	-0.013871	29	5	74
-0.0135707	-0.0329601	0.0105231	0.0410293	-0.0228706	-0.0158567	-0.0410493	0.0274161	330	5	72		-0.00794027	-0.0457147	0.00489909	0.0684877	-0.0394539	-0.00707986	-0.0119435	-0.0126847	29	5	73
0.00280284	-0.0589179	-0.00681214	0.0523226	-0.0335065	-0.0232604	-0.0442997	0.0215462	67	5	77		-0.0162855	-0.00545547	0.0367277	0.0353874	-0.0206595	0.00724516	-0.0288883	-0.00163853	428	5	68
0.00302787	-0.0607428	-0.00630373	0.0540576	-0.0341419	-0.0234059	-0.0451926	0.0214279	67	5	77		-0.00487853	-0.0475636	0.00396948	0.0664365	-0.0393321	-0.00807755	-0.0112753	-0.0131083	303	5	74
0.00350519	-0.062667	-0.00647768	0.0555828	-0.0348763	-0.0238904	-0.0463004	0.0217909	67	5	77		-0.00592347	-0.0468267	0.00461319	0.0675441	-0.0390742	-0.00746122	-0.0119008	-0.0127373	303	5	73
-0.0104011	-0.0347401	0.0129867	0.0428383	-0.0207015	-0.0140885	-0.0426337	0.026475	330	5	71		-0.0075477	-0.0456795	0.00530696	0.0684423	-0.0383377	-0.00686032	-0.0126052	-0.0116986	29	5	73
-0.00880956	-0.034783	0.0136917	0.0427056	-0.0193979	-0.0131099	-0.042457	0.0256418	330	5	71		-0.00941259	-0.0441368	0.00606727	0.0689684	-0.0371375	-0.0063038	-0.0133641	-0.0101631	486	5	73
0.00334808	-0.0553883	-0.00484636	0.0492898	-0.030368	-0.0203113	-0.0407017	0.0186125	460	5	75		-0.0135969	-0.00416937	0.0412092	0.0345925	-0.0179442	0.00722378	-0.0316605	0.000409371	428	5	67
0.00406704	-0.0609175	-0.0046302	0.054163	-0.0327655	-0.0215649	-0.0441593	0.0196167	460	5	76		-0.00588597	-0.0466933	0.0046476	0.0669239	-0.038106	-0.00757066	-0.0120982	-0.01168	303	5	73
0.00540599	-0.0628152	-0.00218907	0.0559291	-0.0317937	-0.0196232	-0.0436902	0.0173065	67	5	76		-0.00731591	-0.0453808	0.00572443	0.067971	-0.0367606	-0.00666316	-0.013291	-0.0102048	303	5	72
-0.0078648	-0.0371164	0.0153344	0.0453976	-0.0193674	-0.0129587	-0.0450229	0.0263746	330	5	71		-0.00936269	-0.0436389	0.00684657	0.0690531	-0.0353824	-0.00572011	-0.0144558	-0.00857073	486	5	72
-0.00762914	-0.0359761	0.0148499	0.0440097	-0.0187949	-0.0125921	-0.0436851	0.0256487	330	5	71		-0.0114717	-0.0417517	0.00769814	0.0695473	-0.0341742	-0.0051584	-0.0152113	-0.00703833	486	5	72
0.00581165	-0.0632128	-0.000782767	0.0566959	-0.0314087	-0.0185994	-0.0437327	0.0163383	460	5	74		-0.0130752	-0.0398402	0.00876587	0.0698132	-0.0324603	-0.00454292	-0.0162447	-0.00520094	486	5	71
0.00547612	-0.0621686	-0.00198885	0.0554158	-0.0313905	-0.0192188	-0.0433793	0.0171124	460	5	75		-0.0110246	-0.0029374	0.0455569	0.0338627	-0.0153513	0.00721228	-0.0343561	0.00237709	428	5	67
0.00627428	-0.0641621	-0.000764063	0.0571546	-0.0313061	-0.0184773	-0.0437009	0.0161221	460	5	75		-0.00909917	-0.0430225	0.00766272	0.0685902	-0.033013	-0.00515462	-0.015659	-0.0064344	303	5	72
0.0085959	-0.0655705	0.00288658	0.0583044	-0.0288108	-0.0148158	-0.0419728	0.0122779	460	5	75		-0.0117064	-0.0403296	0.00951122	0.0698836	-0.030461	-0.00364129	-0.017624	-0.00373767	486	5	71
-0.00713674	-0.0379818	0.0160812	0.0463509	-0.0190664	-0.0126986	-0.0459464	0.026506	317	5	70		-0.0135263	-0.0388269	0.0100004	0.0702594	-0.0300534	-0.00343756	-0.0178843	-0.0029901	486	5	71
-0.00691178	-0.0372114	0.0157882	0.0454031	-0.0186163	-0.0123963	-0.0450125	0.0259415	330	5	70		-0.0145045	-0.0377565	0.0102388	0.0701992	-0.0300766	-0.00361166	-0.0177985	-0.00284696	486	5	71
0.00924507	-0.0671757	0.00447276	0.060133	-0.0288344	-0.0139159	-0.042682	0.0113815	460	5	74		-0.0150458	-0.0368023	0.0107399	0.0702255	-0.0296453	-0.00354062	-0.0181056	-0.00243356	486	5	70
0.00877907	-0.0663946	0.00306461	0.0591083	-0.0291434	-0.0148605	-0.0426519	0.0124488	460	5	74		-0.0074458	-0.00126192	0.0515934	0.0329017	-0.0118244	0.00722065	-0.0381024	0.00505065	195	5	66
0.0100676	-0.0672056	0.00436433	0.0595433	-0.0280132	-0.0132937	-0.0420308	0.0110061	460	5	74		-0.00714196	-0.000596153	0.0534126	0.0326712	-0.0108673	0.0072595	-0.0392736	0.00598803	195	5	65
0.0121009	-0.0675298	0.00737823	0.0596443	-0.0253885	-0.00987247	-0.0400142	0.0076186	460	5	74		-0.0112877	-0.0393577	0.0108431	0.0694485	-0.0270959	-0.00256581	-0.0195047	-0.000856528	486	5	71
-0.00662419	-0.0356648	0.0151319	0.0435159	-0.0178424	-0.011881	-0.0431415	0.0248632	317	5	69		-0.0130259	-0.0374094	0.0122855	0.0705085	-0.0252893	-0.0013641	-0.0210189	0.000943871	486	5	70
-0.00681344	-0.0366837	0.0155642	0.0447591	-0.0183521	-0.0122205	-0.0443741	0.0255736	317	5	69		-0.0142019	-0.0367694	0.0122769	0.0708397	-0.0257712	-0.00147558	-0.02077	0.000786754	486	5	70
0.0133677	-0.0696514	0.0110468	0.0623872	-0.0246114	-0.00740557	-0.0401972	0.0048892	460	5	73		-0.0154328	-0.0358724	0.0123053	0.0709115	-0.0261837	-0.00175035	-0.0204548	0.000705276	486	5	70
0.0132312	-0.0701462	0.0103405	0.0624855	-0.0249736	-0.00803782	-0.0403357	0.00536668	460	5	73		-0.016037	-0.0351438	0.0122697	0.0707256	-0.0270136	-0.0023445	-0.0199085	4.32983e-05	486	5	70
0.012296	-0.0679559	0.00829674	0.0602379	-0.0251664	-0.00928011	-0.0399004	0.00686659	460	5	74		-0.0164174	-0.0340409	0.0130486	0.0707904	-0.0264066	-0.00217793	-0.0204418	0.000517522	486	5	70
0.0136829	-0.0675989	0.0106415	0.0597986	-0.0228896	-0.00652961	-0.0378678	0.00406254	460	5	74		-0.00497713	-0.000398629	0.0548267	0.0322186	-0.00972595	0.00718584	-0.040069	0.00647604	195	5	65
-0.00638737	-0.0343897	0.0145909	0.0419602	-0.0172045	-0.0114563	-0.0415992	0.0239744	317	5	68		-0.00612003	-0.000197534	0.0547972	0.0323496	-0.00995361	0.00725322	-0.0401174	0.00660481	195	5	65
-0.00693843	-0.0373567	0.0158497	0.0455802	-0.0186888	-0.0124446	-0.0451881	0.0260427	317	5	69		-0.0120551	-0.0375187	0.0125435	0.0696021	-0.0236464	-0.00117012	-0.0216325	0.00228183	481	5	70
0.0132812	-0.0672675	0.0137525	0.0613901	-0.0228764	-0.00505401	-0.0383571	0.002381	460	5	72		-0.0132401	-0.0356955	0.0141593	0.0705392	-0.0213979	0.000203972	-0.0234331	0.00429429	486	5	70
0.0167414	-0.0732207	0.0170685	0.065783	-0.0216816	-0.0021635	-0.0387291	-0.00075967	460	5	72		-0.0146634	-0.0345589	0.0147687	0.0713514	-0.0211387	0.000665195	-0.0239	0.00473669	486	5	70
0.0183299	-0.0748325	0.0185142	0.0666357	-0.0204274	-0.00045071	-0.0379262	-0.00255789	460	5	72		-0.016093	-0.0336071	0.0149051	0.0716322	-0.0214361	0.000566886	-0.0237362	0.00480208	486	5	69
0.0174977	-0.0727679	0.0168736	0.0645213	-0.0204003	-0.00137235	-0.0372302	-0.0015094	460	5	73		-0.0170983	-0.0328857	0.0147864	0.0715242	-0.0222486	3.69323e-05	-0.0231513	0.00432062	486	5	69
0.0166022	-0.0736799	0.0152902	0.0653319	-0.0221627	-0.0033913	-0.0388141	0.000398985	460	5	73		-0.0172581	-0.0326876	0.014418	0.071194	-0.0238049	-0.000876338	-0.0221674	0.00293048	486	5	69
-0.00623697	-0.03358	0.0142474	0.0409721	-0.0167994	-0.0111865	-0.0406197	0.0234098	317	5	68		-0.00422404	7.70003e-05	0.0559702	0.0317525	-0.00878129	0.0071716	-0.0407455	0.00714087	437	5	64
-0.0064319	-0.0346295	0.0146926	0.0422527	-0.0173244	-0.0115361	-0.0418892	0.0241415	317	5	68		-0.00509893	0.000385442	0.0562491	0.0317766	-0.00874943	0.00723217	-0.0409856	0.0074187	195	5	64
0.0146962	-0.071152	0.0156017	0.0652245	-0.0236662	-0.00430989	-0.0406374	0.00182271	390	5	71		-0.00592608	0.000885296	0.05611	0.0312855	-0.00824872	0.00721591	-0.0409044	0.00789955	195	5	63
0.0155871	-0.0721935	0.0172417	0.0658802	-0.0225067	-0.0027646	-0.0394198	-0.000220697	460	5	71		-0.0138566	-0.0340825	0.0157361	0.0709098	-0.018558	0.00152321	-0.0253442	0.00677914	486	5	69
0.0186556	-0.0746663	0.0211595	0.067296	-0.0193737	0.00148636	-0.0370168	-0.00484866	460	5	71		-0.0147689	-0.0327302	0.0169218	0.0716213	-0.0169879	0.00251434	-0.0266402	0.00819211	486	5	69
0.022064	-0.0786893	0.0247696	0.070062	-0.017128	0.00517507	-0.0361086	-0.00864089	460	5	72		-0.0163133	-0.0313774	0.0176477	0.0722705	-0.0164448	0.00301623	-0.0272068	0.00892188	486	5	69
0.0222105	-0.0759737	0.0246096	0.067279	-0.0154156	0.0061877	-0.0339409	-0.00941564	460	5	72		-0.0176607	-0.0304784	0.0177084	0.0723167	-0.0169139	0.00278331	-0.0268686	0.00881861	486	5	68
-0.0056702	-0.0305285	0.0129527	0.0372489	-0.0152728	-0.01017	-0.0369285	0.0212825	317	5	67		-0.0184424	-0.0300029	0.0172902	0.0718408	-0.0186147	0.00181952	-0.0256771	0.00747199	109	5	68
0.0162652	-0.0716788	0.0178463	0.0653254	-0.0215767	-0.00172364	-0.0387931	-0.000953004	390	5	70		-0.0187648	-0.0287713	0.0181299	0.0712549	-0.0184538	0.00194089	-0.0258423	0.00738368	109	5	68
0.0206632	-0.0771251	0.0236751	0.0693959	-0.0182945	0.00375313	-0.0370558	-0.00700632	390	5	70		-0.00424507	0.000342382	0.0562159	0.0314719	-0.00839777	0.00717602	-0.0408788	0.00744233	437	5	63
0.0232489	-0.0785401	0.0270545	0.0699639	-0.0152291	0.00763105	-0.0344773	-0.0111837	460	5	71		-0.00491148	0.000647859	0.0561376	0.0312399	-0.00817141	0.00719133	-0.0408423	0.00772719	437	5	63
0.0247359	-0.0788868	0.0287636	0.0698591	-0.0133829	0.00983349	-0.0329571	-0.0133812	460	5	71		-0.00617891	0.00104299	0.0556189	0.0309011	-0.00795757	0.00720661	-0.0405297	0.00806275	437	5	63
0.0254346	-0.0790264	0.029558	0.0698098	-0.012533	0.0108593	-0.0322858	-0.0143804	460	5	71		-0.0163313	-0.0294962	0.0200283	0.0727787	-0.0120789	0.00511861	-0.0302272	0.0124678	109	5	68
-0.0058484	-0.0314879	0.0133597	0.0384195	-0.0157528	-0.0104896	-0.038089	0.0219514	317	5	66		-0.0177056	-0.0282818	0.0206188	0.0730853	-0.0116913	0.00548257	-0.0305805	0.0130285	109	5	68
-0.00601872	-0.0324049	0.0137488	0.0395384	-0.0162115	-0.0107951	-0.0391983	0.0225907	317	5	66		-0.0189018	-0.0275093	0.0205302	0.0727213	-0.0125092	0.00510313	-0.0299115	0.0125398	109	5	68
0.0142851	-0.0715973	0.0151153	0.0659388	-0.0247385	-0.00531617	-0.041789	0.00244599	390	5	69		-0.0194912	-0.0270381	0.0202259	0.07182	-0.0140947	0.00432325	-0.0287022	0.0111546	109	5	67
0.0195391	-0.0756262	0.0222594	0.0683242	-0.0191475	0.0023795	-0.0375286	-0.00553084	390	5	70		-0.0193543	-0.0266121	0.0201917	0.070544	-0.015772	0.00357907	-0.0275378	0.00937039	109	5	67
0.0239636	-0.0789287	0.0280347	0.0702914	-0.0145683	0.00865296	-0.0341523	-0.0121363	390	5	70		-0.0190661	-0.0254617	0.0213128	0.0693062	-0.015421	0.00400919	-0.0277777	0.00915944	109	5	66
0.0255236	-0.0796122	0.0302164	0.070512	-0.0125725	0.0111438	-0.0324011	-0.0148426	390	5	70		-0.00412509	0.00044426	0.0559319	0.0311234	-0.00806259	0.0071651	-0.0406242	0.00759521	437	5	63
0.0266021	-0.0808791	0.0313715	0.0714459	-0.011918	0.0122928	-0.0322319	-0.0159883	460	5	70		-0.00547829	0.00087509	0.0554106	0.0307556	-0.00780607	0.00722529	-0.0402734	0.00799578	437	5	62
0.0268276	-0.0810579	0.0315153	0.0715361	-0.011773	0.0124949	-0.0321834	-0.0161623	460	5	71		-0.00624575	0.00107917	0.0553472	0.0307333	-0.00783193	0.00722312	-0.0403021	0.00812516	437	5	62
-0.00598583	-0.0322278	0.0136737	0.0393223	-0.0161229	-0.0107361	-0.038984	0.0224672	317	5	65		-0.0173655	-0.0267998	0.0228171	0.0736719	-0.00765915	0.0074887	-0.0334466	0.0161874	109	5	67
-0.00560707	-0.0301886	0.0128085	0.0368342	-0.0151027	-0.0100567	-0.0365173	0.0210456	317	5	65		-0.0187835	-0.0251413	0.02387	0.0736487	-0.0065591	0.00829929	-0.0341833	0.0172369	109	5	67
0.0180446	-0.0725724	0.0177395	0.0664094	-0.0218057	-0.00170983	-0.0406902	-0.00200222	390	5	68		-0.0198249	-0.0249903	0.0229139	0.0724694	-0.00902315	0.00712956	-0.0321903	0.0152986	109	5	67
0.0195393	-0.0753343	0.0213781	0.0683258	-0.0198834	0.00147784	-0.0386854	-0.00498264	390	5	68		-0.0202212	-0.0245602	0.0226041	0.0710598	-0.0107704	0.006369	-0.0307585	0.0136496	109	5	66
0.0234576	-0.0779687	0.027157	0.069609	-0.0150499	0.00785718	-0.0345432	-0.01136	390	5	69		-0.0199857	-0.0239416	0.0228675	0.069437	-0.0120357	0.00593914	-0.0297869	0.0121247	109	5	66
0.0260123	-0.080617	0.0307383	0.071402	-0.0126237	0.0114619	-0.0328077	-0.0151559	390	5	69		-0.019038	-0.0235639	0.0232698	0.0678444	-0.0134907	0.00538016	-0.0289272	0.0102596	109	5	66
0.0275944	-0.0836223	0.0327414	0.0738917	-0.0121644	0.0129617	-0.0331466	-0.0168418	390	5	69		-0.0182688	-0.0227672	0.024284	0.0665114	-0.0135327	0.00558455	-0.0289985	0.00965479	109	5	66
-0.00537948	-0.0289633	0.0122886	0.0353391	-0.0144897	-0.00964853	-0.0350351	0.0201914	272	5	64		-0.00402638	0.000462493	0.0552901	0.0307329	-0.00763257	0.00728615	-0.0400044	0.00783049	437	5	62
-0.00535158	-0.028813	0.0122248	0.0351558	-0.0144146	-0.00959849	-0.0348534	0.0200866	272	5	64		-0.00522875	0.000814686	0.0550771	0.0305607	-0.00758435	0.00731877	-0.0398868	0.00809762	437	5	62
0.022829	-0.0811324	0.0212841	0.0740691	-0.0222628	0.000406212	-0.0447273	-0.00554462	390	5	67		-0.0192465	-0.023099	0.0261408	0.0737818	-0.00306633	0.0103292	-0.0365868	0.0199463	109	5	66
0.0211974	-0.0771163	0.0203918	0.0703241	-0.0212679	0.000388171	-0.0421925	-0.00476331	390	5	67		-0.0198591	-0.0232548	0.0252663	0.0729474	-0.00491778	0.00943467	-0.0350797	0.0185093	109	5	66
0.0222505	-0.0789584	0.0229966	0.0715772	-0.0198111	0.00270283	-0.0406318	-0.00699342	390	5	68		-0.0204947	-0.0228205	0.0249141	0.0715828	-0.00638884	0.00884101	-0.03374	0.0172037	109	5	66
0.0240154	-0.0791618	0.0269809	0.0709393	-0.0159769	0.00727245	-0.0362859	-0.0112325	390	5	68		-0.0207433	-0.0221022	0.0249801	0.0697303	-0.00774052	0.0084034	-0.0324935	0.0157392	109	5	66
0.0263033	-0.080785	0.0308162	0.0716105	-0.0127269	0.0115034	-0.0332047	-0.0152268	390	5	68		-0.0202563	-0.021358	0.0254357	0.067626	-0.00911783	0.00798435	-0.0314153	0.0139806	109	5	65
0.0279765	-0.0841998	0.0331923	0.0743888	-0.0121049	0.0132932	-0.0333103	-0.0171736	390	5	68		-0.0190688	-0.0211468	0.0258173	0.0660414	-0.0106986	0.00732568	-0.0305325	0.0120044	109	5	65
-0.00461374	-0.0348045	0.0143149	0.0412479	-0.0163974	-0.0100824	-0.0393737	0.0210794	272	5	64		-0.00370157	0.00036284	0.0550405	0.030581	-0.00711089	0.00771175	-0.0393606	0.0083198	437	5	62
-0.00278597	-0.0380979	0.0156627	0.0436513	-0.0163995	-0.00870728	-0.0394011	0.0187681	272	5	64		-0.00522769	0.000797929	0.0547761	0.0304161	-0.00730524	0.00751592	-0.0394595	0.00835415	437	5	62
0.0224948	-0.0792165	0.0209874	0.0723067	-0.0215279	0.000644058	-0.0435289	-0.00576218	390	5	66		-0.0194019	-0.0223251	0.0269964	0.0737179	-0.0018205	0.0110975	-0.0374115	0.0208708	109	5	66
0.0225371	-0.078731	0.0215531	0.0717519	-0.0208787	0.00134412	-0.0425954	-0.00628231	390	5	67		-0.0197814	-0.0222043	0.0267419	0.073213	-0.00247031	0.0108281	-0.0368148	0.0203661	109	5	65
0.0232555	-0.0799936	0.0229901	0.0726534	-0.0201343	0.00261773	-0.0419386	-0.00747751	390	5	67		-0.0203963	-0.0216467	0.0266912	0.072104	-0.00315882	0.0106538	-0.0360345	0.019738	109	5	65
0.0243835	-0.0803085	0.0257361	0.0723743	-0.017652	0.00567362	-0.0390803	-0.0101998	390	5	67		-0.0209843	-0.0206562	0.0269525	0.0702633	-0.00387621	0.0105927	-0.035094	0.0188939	109	5	65
0.0261733	-0.0809679	0.0297686	0.0721374	-0.0140417	0.0101632	-0.0350484	-0.0142145	390	5	67		-0.0210911	-0.0194206	0.0276241	0.0678264	-0.00468448	0.0105877	-0.0341229	0.0176973	109	5	65
0.0282866	-0.0845155	0.0333557	0.0746908	-0.012158	0.0134114	-0.0336359	-0.0172827	390	5	68		-0.0198731	-0.017892	0.0291963	0.0645176	-0.00564248	0.0106057	-0.0333528	0.0158324	109	5	64
0.00584958	-0.0566909	0.0197607	0.0585632	-0.0196883	-0.00608293	-0.0451605	0.0122306	272	5	63		-0.0184878	-0.0149159	0.0330117	0.0613655	-0.00289411	0.012787	-0.0350815	0.0169345	153	5	63
0.00455079	-0.0551019	0.0209233	0.0575896	-0.0188121	-0.00549107	-0.0446149	0.0128511	272	5	63		-0.00121157	-0.000372863	0.0558596	0.0310271	-0.00614698	0.00878768	-0.0387892	0.00918157	437	5	62
0.022597	-0.078316	0.0213226	0.0714132	-0.0207402	0.00128575	-0.0425062	-0.00645968	92	5	66		-0.00255105	6.06542e-05	0.0555356	0.0306984	-0.00642006	0.00848358	-0.038826	0.00907486	437	5	62
0.0230819	-0.0794889	0.0221964	0.0723938	-0.020643	0.00186673	-0.0426203	-0.00698997	390	5	66		-0.0049584	0.000737963	0.0548016	0.0302954	-0.00677617	0.00804792	-0.0388407	0.00898326	437	5	62
0.0236465	-0.0797338	0.0235166	0.0723351	-0.019483	0.00332557	-0.0413077	-0.00826442	390	5	66		-0.0200866	-0.0212128	0.0276306	0.0726363	-0.00139514	0.011593	-0.0373724	0.0211	109	5	65
0.0244095	-0.0795216	0.0255081	0.0716728	-0.0173902	0.00572018	-0.0387996	-0.0103272	99	5	66		-0.0206156	-0.0199955	0.0284079	0.0712525	-0.000939167	0.0121514	-0.0372967	0.0212462	109	5	64
0.0254608	-0.0793401	0.0282953	0.0709216	-0.0146531	0.00894706	-0.0355418	-0.0131319	99	5	66		-0.0211688	-0.0184009	0.0292538	0.0686409	-0.00124641	0.0124925	-0.0364736	0.0205477	109	5	64
0.00998197	-0.0620603	0.0215085	0.0617508	-0.0189836	-0.00313675	-0.044072	0.00737894	272	5	62		-0.0210093	-0.0166078	0.0306828	0.065627	-0.00141245	0.0129864	-0.0358904	0.0196794	109	5	64
0.00843789	-0.0592945	0.0221377	0.0595738	-0.0177039	-0.00253759	-0.0428255	0.00810542	272	5	62		-0.0198536	-0.0146815	0.0329505	0.0626113	-0.000953534	0.0138273	-0.0360326	0.0190588	109	5	63
0.00564996	-0.0522047	0.0206594	0.0535167	-0.0159217	-0.00289974	-0.0398438	0.00980302	95	5	62		-0.0182384	-0.0132823	0.0351417	0.0604056	-0.000403987	0.0145335	-0.0365509	0.0186251	153	5	63
0.0234438	-0.0799118	0.022861	0.0727492	-0.0203997	0.00239479	-0.0424732	-0.00759279	92	5	64		-0.000652666	-0.000435619	0.0564952	0.0310332	-0.00576837	0.00930306	-0.0385414	0.0097431	437	5	62
0.0234259	-0.0803989	0.0225234	0.0732434	-0.020847	0.00194548	-0.0431169	-0.00721632	92	5	65		-0.00111086	-0.000152708	0.0570026	0.030756	-0.00543396	0.00978934	-0.0381379	0.0104828	437	5	61
0.0233165	-0.0799073	0.0224545	0.0727564	-0.0206007	0.00204706	-0.04271	-0.00725485	92	5	65		-0.0205713	-0.0182274	0.030268	0.0698355	0.0010353	0.0136171	-0.0382571	0.0223848	109	5	64
0.0236166	-0.0796673	0.0233222	0.0723058	-0.0196097	0.00314363	-0.0414724	-0.00816512	99	5	65		-0.0208773	-0.0162724	0.0316305	0.0667762	0.00108077	0.0142702	-0.0376459	0.0218173	109	5	63
0.0236297	-0.0783313	0.0239104	0.0708162	-0.0182329	0.0042961	-0.0395289	-0.00904003	99	5	65		-0.0203634	-0.0143043	0.0335438	0.0636601	0.00131566	0.0150538	-0.0374009	0.0211744	109	5	63
0.00813291	-0.0482089	0.0181665	0.0476878	-0.0131262	-0.000872525	-0.0336751	0.00576325	272	5	61		-0.0188191	-0.0126017	0.0359324	0.0608731	0.0016827	0.0158456	-0.0376582	0.0204767	153	5	62
0.00686685	-0.0461511	0.0179601	0.04624	-0.0128116	-0.00127372	-0.0334337	0.00698391	95	5	62		-0.0167031	-0.0119043	0.037587	0.0589182	0.00111127	0.0157526	-0.037732	0.0191509	153	5	62
0.00709408	-0.05041	0.0197079	0.0507624	-0.0142669	-0.00169524	-0.0369763	0.00809004	95	5	62		-0.0152578	-0.0113644	0.0389427	0.0578925	0.00134658	0.0160192	-0.0381897	0.018824	153	5	62
0.0232552	-0.0804444	0.0219937	0.073345	-0.0212324	0.001415	-0.0435862	-0.00673733	92	5	64		0.00166428	-0.000958167	0.0580668	0.0313861	-0.00488968	0.010488	-0.0381588	0.0108082	498	5	61
0.0233731	-0.0807728	0.02215	0.0736361	-0.021271	0.00148741	-0.0437068	-0.0068249	92	5	64		0.00164005	-0.000693533	0.0589863	0.0310305	-0.00454741	0.0110602	-0.0377643	0.0116066	498	5	61
0.0233165	-0.0801316	0.0222727	0.072958	-0.0208157	0.00183545	-0.0430053	-0.00706889	92	5	64		-0.0201913	-0.0165305	0.0320647	0.0678962	0.0024061	0.0148201	-0.0387115	0.0228856	93	5	63
0.0233571	-0.0798597	0.0224287	0.0725921	-0.0204086	0.00217991	-0.042451	-0.00731672	99	5	65		-0.0197018	-0.0144295	0.0341583	0.0648714	0.00317835	0.0159253	-0.0386833	0.0226866	93	5	62
0.0214216	-0.0730751	0.0205497	0.0663258	-0.0183699	0.00218922	-0.0384982	-0.00681727	99	5	65		-0.0191524	-0.0126583	0.0360064	0.0619599	0.00313937	0.016566	-0.0384485	0.0219003	93	5	62
0.015625	-0.0522555	0.0195675	0.0473587	-0.00918275	0.00550398	-0.0271488	-0.00385983	272	5	60		-0.0179507	-0.011648	0.0376539	0.0602204	0.00324999	0.0170356	-0.0386588	0.0213362	93	5	62
0.0119923	-0.0474943	0.0180042	0.0444736	-0.00983037	0.00299884	-0.0278212	4.74714e-06	95	5	61		-0.0168039	-0.0112981	0.0385513	0.0591378	0.00278321	0.0169304	-0.0386456	0.0205065	153	5	62
0.0133119	-0.0550393	0.020893	0.0519125	-0.0118044	0.00293063	-0.0330628	0.000911583	95	5	61		-0.014897	-0.0109337	0.0398634	0.0578371	0.00234803	0.0167749	-0.0388409	0.0195214	153	5	62
0.0221756	-0.0781564	0.0201217	0.0713899	-0.0214693	0.000163878	-0.0433617	-0.0054296	92	5	63		0.00533242	-0.00187988	0.0602921	0.032118	-0.00364582	0.0121526	-0.0377648	0.0121976	498	5	60
0.0230261	-0.0804245	0.0213267	0.0733983	-0.0216779	0.000769404	-0.0441138	-0.00614685	92	5	64		0.00404461	-0.0012882	0.0602931	0.0314511	-0.00396996	0.0118661	-0.0376756	0.0121676	498	5	60
0.0235065	-0.0817721	0.0219645	0.0745981	-0.0218507	0.00105551	-0.0446247	-0.00649987	92	5	64		-0.0184894	-0.013706	0.035535	0.0639567	0.0041718	0.0167024	-0.0391462	0.0229227	93	5	62
0.0233208	-0.0807036	0.0219957	0.0735596	-0.0213288	0.00137709	-0.0437486	-0.0067076	92	5	64		-0.0180737	-0.0125939	0.0367955	0.0622411	0.00433524	0.0172219	-0.0391345	0.0225826	93	5	62
0.0233447	-0.0798425	0.0223332	0.0725446	-0.0205645	0.00207735	-0.0425862	-0.00721111	99	5	64		-0.0176066	-0.0115573	0.0380789	0.0604986	0.0041041	0.0175409	-0.0391127	0.021949	93	5	62
0.0228656	-0.0775354	0.0220043	0.0702224	-0.0195129	0.00253378	-0.0407648	-0.00738224	99	5	64		-0.0163516	-0.0108839	0.0395011	0.0591527	0.00393858	0.0177649	-0.0393347	0.0212859	93	5	62
0.0179255	-0.0552793	0.0205563	0.0491951	-0.00877924	0.00708545	-0.026732	-0.00630405	55	5	60		-0.0147462	-0.0105635	0.0407071	0.0580791	0.00355835	0.0176843	-0.039543	0.0204736	153	5	62
0.0169081	-0.0535804	0.0199642	0.0479849	-0.0088276	0.00643958	-0.0265759	-0.00536898	55	5	60		0.010361	-0.00329734	0.0633989	0.0335629	-0.00176514	0.0146435	-0.0373558	0.0143015	498	5	59
0.0184113	-0.0611702	0.0228683	0.0553589	-0.0106859	0.00653374	-0.0316122	-0.00471243	95	5	60		0.00960349	-0.00263172	0.0637285	0.0324795	-0.00232747	0.014157	-0.0372758	0.0140021	498	5	60
0.0217006	-0.0766349	0.0195873	0.0700092	-0.0211329	3.04802e-05	-0.0426347	-0.00518483	92	5	62		0.00749336	-0.00185118	0.0631017	0.0316357	-0.00294128	0.013454	-0.0372425	0.0136065	498	5	60
0.0225614	-0.0793614	0.0205668	0.0724783	-0.0217139	0.000294841	-0.04392	-0.00563769	92	5	63		-0.0169076	-0.0119908	0.0380537	0.0613175	0.00491302	0.0177983	-0.0394259	0.0225255	93	5	62
0.0230501	-0.0807105	0.0212298	0.0736773	-0.0218713	0.000604488	-0.0444114	-0.00601381	92	5	63		-0.0167717	-0.011492	0.0386582	0.0605312	0.00480655	0.0179628	-0.0394463	0.0222645	93	5	62
0.0230766	-0.0803355	0.0214976	0.0732746	-0.0215104	0.000975308	-0.0438839	-0.00631999	92	5	63		-0.0159229	-0.0108102	0.0399546	0.0593701	0.00471568	0.0182636	-0.0396841	0.0218017	93	5	62
0.0225102	-0.0780525	0.021014	0.0710816	-0.0207574	0.00115056	-0.042428	-0.00628366	92	5	63		-0.0136957	-0.0102789	0.0420063	0.0580603	0.00449713	0.018486	-0.0402288	0.0210011	479	5	62
0.0213453	-0.0634644	0.0235213	0.0559836	-0.00956659	0.00882705	-0.0296003	-0.00845515	55	5	59		-0.0109128	-0.010027	0.0442918	0.0571636	0.00465286	0.0188699	-0.0408711	0.0206054	479	5	61
0.0211444	-0.0629094	0.0233171	0.0555033	-0.00949247	0.00873698	-0.0293617	-0.00835856	55	5	59		0.0129114	-0.00376255	0.0656057	0.0338964	-0.000956461	0.0159052	-0.0371515	0.0154505	498	5	59
0.021921	-0.0666493	0.0247465	0.0591137	-0.0103827	0.00881731	-0.0317921	-0.00809186	55	5	60		0.0131561	-0.00330921	0.0665436	0.0329126	-0.00126325	0.0157877	-0.0369754	0.0154402	498	5	59
0.0225441	-0.0811414	0.0194314	0.0742555	-0.0232379	-0.00122691	-0.0462084	-0.00430324	92	5	61		0.0128226	-0.00261786	0.0675991	0.0317286	-0.00157552	0.0157278	-0.0366602	0.0156544	498	5	59
0.0219504	-0.0776288	0.0196982	0.0709107	-0.0214508	-7.8175e-05	-0.0433082	-0.0050826	92	5	62		-0.0159508	-0.0116037	0.0390141	0.0606885	0.00530794	0.0182129	-0.0396287	0.0224479	93	5	62
0.0228655	-0.0805637	0.0207527	0.0735835	-0.0221129	0.000185565	-0.0446889	-0.005599	92	5	62		-0.0153469	-0.0109777	0.0401096	0.0597003	0.00530075	0.0185331	-0.0398202	0.0221293	93	5	62
0.0225527	-0.0790418	0.0207147	0.0721524	-0.0214658	0.000525182	-0.0435459	-0.00582289	92	5	62		-0.0142463	-0.0104323	0.0415487	0.0587266	0.00518723	0.0188176	-0.0401839	0.021687	93	5	61
0.0218168	-0.0769179	0.0197279	0.0702271	-0.0211674	0.000117301	-0.0426884	-0.00529841	92	5	62		-0.0122682	-0.0101264	0.0433639	0.0578504	0.00504292	0.0190355	-0.0406689	0.0211712	479	5	61
0.0206161	-0.0731578	0.0183547	0.06683	-0.0204076	-0.000280811	-0.0409252	-0.00467886	92	5	62		-0.0101213	-0.00997236	0.0451193	0.0570269	0.00487346	0.019144	-0.0410172	0.0207412	479	5	60
0.022549	-0.0670186	0.0248378	0.0591136	-0.0100968	0.0093289	-0.0312462	-0.00894186	55	5	59		0.0152153	-0.00381774	0.0681126	0.0334544	-0.000574278	0.0167989	-0.036911	0.0163125	498	5	58
0.0230069	-0.0684037	0.0253519	0.0603405	-0.0103109	0.00951442	-0.0319034	-0.00911386	55	5	59		0.0167203	-0.00348219	0.0702749	0.0323873	-0.000608401	0.0172167	-0.0365755	0.0168167	498	5	58
0.0236452	-0.0703457	0.0260732	0.0620632	-0.0106136	0.00977106	-0.0328303	-0.00934891	55	5	59		0.0180579	-0.0029728	0.0727403	0.0310471	-0.000670457	0.0177384	-0.0359642	0.0175942	498	5	58
0.0221349	-0.0658212	0.0244035	0.0580615	-0.00991674	0.00916509	-0.030689	-0.00878242	55	5	59		-0.0148503	-0.0112625	0.0400578	0.0601092	0.00571736	0.0186409	-0.0398528	0.0223636	93	5	62
0.0221223	-0.0772862	0.0200709	0.0703911	-0.0207051	0.000570072	-0.0427562	-0.00519725	92	5	61		-0.0137773	-0.0107216	0.0414331	0.059226	0.00590702	0.0190795	-0.040128	0.0221201	93	5	61
0.0228303	-0.079733	0.0209407	0.0726844	-0.0214484	0.00067983	-0.0438936	-0.00575986	92	5	61		-0.0128037	-0.0102193	0.0428785	0.0582803	0.00556239	0.0192487	-0.040482	0.0216384	93	5	60
[truncated: 27,294 more rows]

## Sheet: Fig 6
SG_1	SG_2	SG_3	SG_4	SG_5	SG_6	SG_7	SG_8	Label		peak GGC	Variance		Mode	Tree shrew_cortex_L_SG_G1	Tree shrew_cortex_L_SG_G2	Tree shrew_cortex_R_FG_G1	Tree shrew_cortex_R_FG_G2	Marmoset_cortex_L_SG_G1	Marmoset_cortex_L_SG_G2	Marmoset_cortex_R_SG_G1	Marmoset_cortex_R_SG_G2	Human_cortex_L_SG_G1	Human_cortex_L_SG_G2	Human_cortex_R_SG_G1	Human_cortex_R_SG_G2	Marmoset_cortex_L_FG_G1	Marmoset_cortex_L_FG_G2	Human_cortex_L_fmri_G1	Human_cortex_L_fmri_G2	mouse_ceb_SG_G1	mouse_ceb_SG_G2	Tree shrew_ceb_SG_G1	Tree shrew_ceb_SG_G2	Marmoset_ceb_SG_G1	Marmoset_ceb_SG_G2	macaque_ceb_SG_G1	macaque_ceb_SG_G2	Tree shrew_hip_L_FG_G1	Tree shrew_hip_L_FG_G2	Tree shrew_hip_R_FG_G1	Tree shrew_hip_R_FG_G2	Mouse_ceb_FG_G1	Mouse_ceb_FG_G2	Marmoset_ceb_FG_G1	Marmoset_ceb_FG_G2	Macaque_ceb_FG_G1	Macaque_ceb_FG_G2
[truncated: 88,078 more rows]

[truncated: 12 more sheets: Fig S1, Fig S2, Fig S3, Fig S4, Fig S5, Fig S6, Fig S7, Fig S8, Fig S9, Fig S10, Fig S13, Fig S14]
